# Supplementary material for: Prioritization of chemicals in food for risk assessment by integrating exposure estimates and new approach methodologies: A next generation risk assessment case study
Source: Front Toxicol. 2022 Sep 19;4:933197. doi: 10.3389/ftox.2022.933197 (PMC9527283; doi:10.3389/ftox.2022.933197)
Supplement: Supplementary file 1 [file Table2.XLSX]

## Sheet: Hazard Quotients
Upper bound of the Mean chronic exposure compared to Threshold of Toxicological Concern for 1,057 substances in food
The exposure estimates should not be regarded as the actual exposure in the Netherlands
The Hazard Quotient (HQ) is the ratio of exposure and TTC: TTC is compared to the mean of the exposure concentration estimate in the upper bound (pessimistic) scenario.
If HQ < 1 there is negligible risk of any toxicological effect occurring.
If the TTC is excluded or HQ > 1 a toxicological effect cannot be excluded and further evaluation of the risk is needed.
If HQ reads #N/A there was no representative structure assigned to the SSD1 code and no TTC evaluation was performed.
Compound	SSD1 Code	mean (µg/kg bw/day) Upper bound scenario	TTC	Hazard Quotient (Exposure/TTC)
Nitrate	RF-00000085-CHE	814.007	excluded	#VALUE!
Dimethoate (RD)	RF-0139-001-PPP	14.423	0.0025	5769.2
PCB-52	RF-00000278-ORG	13.9846	excluded	#VALUE!
Bromide ion	RF-0050-001-PPP	12.3224	#N/A	#N/A
Dimethoate	RF-0139-003-PPP	11.6307	#N/A	#N/A
Ethyl carbamate	RF-00000375-ORG	8.75117	0.0025	3500.47
Acrylamide	RF-00000410-ORG	8.73385	0.0025	3493.54
Maleic hydrazide	RF-0267-001-PPP	7.48564	1.5	4.99042
3-MCPD (From ester bounds)	RF-00000380-ORG	4.9076	#N/A	#N/A
Azafenidin	RF-0483-001-PPP	3.54935	1.5	2.36623
Diethatyl	RF-0615-001-PPP	3.54935	#N/A	#N/A
Anthraquinone	RF-0475-001-PPP	3.54243	0.0025	1416.97
Pethoxamid	RF-0333-001-PPP	3.52164	0.0025	1408.66
Pentanochlor	RF-0840-001-PPP	3.43277	#N/A	#N/A
15-acetyldeoxynivalenol	RF-00000169-TOX	3.18539	#N/A	#N/A
Fosetyl-Al (RD)	RF-0225-001-PPP	2.96304	1.5	1.97536
Pyrethrins	RF-0374-001-PPP	2.01042	#N/A	#N/A
Ochratoxin A	RF-00000148-TOX	1.79725	1.5	1.19817
Fuberidazole	RF-0227-001-PPP	1.74924	1.5	1.16616
Imazalil	RF-0246-001-PPP	1.55987	0.0025	623.947
Sulphur	RF-0401-001-PPP	1.43032	excluded	#VALUE!
Furan	RF-00000073-ORG	1.37706	1.5	0.918043
Dithiocarbamates (RD)	RF-0151-001-PPP	1.31818	0.0025	527.273
Chlorthiophos sulfone	RF-0985-001-PPP	1.31195	#N/A	#N/A
Prohexadione (RD)	RF-0352-001-PPP	1.29001	#N/A	#N/A
Fenothiocarb	RF-0678-001-PPP	1.1989	#N/A	#N/A
PCB-28	RF-00000251-ORG	1.18326	excluded	#VALUE!
3-Chloroaniline	RF-0086-002-PPP	1.12117	#N/A	#N/A
Cyfluthrin	RF-0108-003-PPP	1.0805	#N/A	#N/A
4-CPA	RF-0460-001-PPP	1.06246	1.5	0.708305
Total Arsenic	RF-00000129-CHE	1.04059	excluded	#VALUE!
2-Naphthoxyacetic acid	RF-0803-001-PPP	1.03864	#N/A	#N/A
Glyphosate	RF-1020-001-PPP	0.948252	1.5	0.632168
Chlorpropham	RF-0086-003-PPP	0.947011	0.3	3.1567
Deoxynivalenol	RF-00000165-TOX	0.941879	0.0025	376.752
Prothioconazole	RF-0368-001-PPP	0.925865	#N/A	#N/A
Flumethrin	RF-0705-001-PPP	0.873338	#N/A	#N/A
Fenvalerate/Esfenvalerate (sum)	RF-0690-001-PPP	0.859001	#N/A	#N/A
Cyromazine	RF-0115-001-PPP	0.851602	1.5	0.567734
Etridiazole	RF-0170-001-PPP	0.847126	1.5	0.56475
Dioxacarb	RF-0636-001-PPP	0.804839	#N/A	#N/A
Clopyralid	RF-0100-001-PPP	0.786798	1.5	0.524532
Resmethrin (RD)	RF-0385-001-PPP	0.783796	1.5	0.522531
Fenfuram	RF-0676-001-PPP	0.712335	#N/A	#N/A
Dazomet (RD)	RF-0118-001-PPP	0.709869	1.5	0.473246
2,2,2-Trichloro-1-(3,4-dichlorophenyl)ethyl acetate	RF-0990-001-PPP	0.709869	#N/A	#N/A
Cloethocarb	RF-1015-001-PPP	0.709869	#N/A	#N/A
Bioresmethrin	RF-0505-001-PPP	0.692804	#N/A	#N/A
Benalaxyl	RF-0038-002-PPP	0.683646	#N/A	#N/A
Iprodione	RF-0255-001-PPP	0.671493	1.5	0.447662
Hymexazol	RF-0245-001-PPP	0.659366	1.5	0.439577
Methoprene	RF-0294-001-PPP	0.655647	#N/A	#N/A
Flucythrinate (RD)	RF-0201-002-PPP	0.642218	#N/A	#N/A
3-acetildeoxynivalenol	RF-00000168-TOX	0.637256	#N/A	#N/A
Chlorpropham (other)	RF-0086-001-PPP	0.637021	#N/A	#N/A
Thiabendazole	RF-0416-001-PPP	0.632671	1.5	0.421781
Diflufenzopyr	RF-0620-001-PPP	0.620878	1.5	0.413918
Dithiopyr	RF-0641-001-PPP	0.620878	#N/A	#N/A
Fluvalinate	RF-0721-001-PPP	0.616908	#N/A	#N/A
Flucythrinate	RF-0201-001-PPP	0.615578	#N/A	#N/A
Butamifos	RF-0521-001-PPP	0.598683	#N/A	#N/A
Acifluorfen	RF-0461-001-PPP	0.596217	0.0025	238.487
Cycloprothrin	RF-0581-001-PPP	0.596217	#N/A	#N/A
Chlorthiamid	RF-0091-001-PPP	0.596217	#N/A	#N/A
Arsenic (As)	RF-00000128-CHE	0.589925	excluded	#VALUE!
Methomyl	RF-0293-003-PPP	0.584375	#N/A	#N/A
Demeton-S-Methyl	RF-0594-002-PPP	0.580553	#N/A	#N/A
Captafol	RF-0060-001-PPP	0.574254	#N/A	#N/A
Dithianon	RF-0150-001-PPP	0.573327	0.0025	229.331
Pentachlorophenol	RF-0839-001-PPP	0.568612	1.5	0.379074
Pyroquilon	RF-0379-001-PPP	0.557126	#N/A	#N/A
Methomyl and Thiodicarb (RD)	RF-0293-001-PPP	0.549495	0.3	1.83165
Ethephon	RF-0160-001-PPP	0.541668	0.0025	216.667
Cypermethrin (RD)	RF-0112-001-PPP	0.539302	1.5	0.359535
Procymidone	RF-0350-001-PPP	0.536208	1.5	0.357472
Diphenylamine	RF-0147-001-PPP	0.532404	1.5	0.354936
Zink (Zn)	RF-00000205-CHE	0.528752	excluded	#VALUE!
Methoprotryne	RF-0786-001-PPP	0.522703	#N/A	#N/A
Binapacryl	RF-0047-001-PPP	0.522569	#N/A	#N/A
Total zinc	RF-00000206-CHE	0.515517	excluded	#VALUE!
Lead (Pb)	RF-00000174-CHE	0.508398	excluded	#VALUE!
Propham	RF-0867-001-PPP	0.495012	#N/A	#N/A
Isoxathion	RF-0766-001-PPP	0.471738	#N/A	#N/A
Famoxadone	RF-0171-001-PPP	0.465932	0.3	1.55311
DNOC	RF-0153-001-PPP	0.458713	#N/A	#N/A
Pirimiphos-methyl	RF-0348-001-PPP	0.456563	0.0025	182.625
Haloxyfop	RF-0235-004-PPP	0.437976	#N/A	#N/A
Pymetrozine	RF-0369-001-PPP	0.436536	1.5	0.291024
Fluazifop-P-butyl (RD)	RF-0197-001-PPP	0.434886	#N/A	#N/A
Ipconazole	RF-0254-001-PPP	0.43362	1.5	0.28908
2,4-D (RD)	RF-0010-001-PPP	0.432105	#N/A	#N/A
Diflubenzuron	RF-0134-001-PPP	0.426911	1.5	0.284607
Ditalimfos	RF-0640-001-PPP	0.422897	#N/A	#N/A
Propachlor	RF-0353-002-PPP	0.419509	#N/A	#N/A
Cyprodinil and metabolite CGA 304075	RF-0114-002-PPP	0.419319	#N/A	#N/A
Flubenzimine	RF-0702-001-PPP	0.415019	#N/A	#N/A
Deltamethrin (RD)	RF-0120-001-PPP	0.413731	0.0025	165.492
Chloropropylate	RF-0557-001-PPP	0.404223	#N/A	#N/A
2-phenylphenol	RF-0823-001-PPP	0.403865	1.5	0.269243
Bitertanol	RF-0048-001-PPP	0.403556	1.5	0.269037
Hexazinone	RF-0739-001-PPP	0.401026	1.5	0.267351
Haloxyfop (other)	RF-1011-001-PPP	0.400816	#N/A	#N/A
Fensulfothion	RF-0685-002-PPP	0.392887	#N/A	#N/A
Carboxin	RF-0069-001-PPP	0.392567	1.5	0.261712
Metalaxyl-M	RF-0281-003-PPP	0.392033	#N/A	#N/A
Demeton	RF-1045-001-PPP	0.386326	#N/A	#N/A
Dioxathion	RF-0146-001-PPP	0.385406	#N/A	#N/A
Allethrin	RF-0464-001-PPP	0.384606	0.0025	153.842
Pyrimethanil	RF-0377-001-PPP	0.384042	1.5	0.256028
PCB-118	RF-00000119-ORG	0.383855	excluded	#VALUE!
Desmetryn	RF-0595-001-PPP	0.380754	#N/A	#N/A
Flamprop-M-Isopropyl	RF-0694-001-PPP	0.380724	#N/A	#N/A
Phorate-O-analogue	RF-0336-005-PPP	0.380411	#N/A	#N/A
Carbosulfan	RF-0068-001-PPP	0.374112	0.3	1.24704
Propamocarb	RF-0354-002-PPP	0.373544	#N/A	#N/A
Picloram	RF-0343-001-PPP	0.370991	1.5	0.247327
Chlordimeform	RF-0545-001-PPP	0.368167	1.5	0.245445
Fenchlorphos (RD)	RF-0178-001-PPP	0.368016	#N/A	#N/A
Diphenamid	RF-0638-001-PPP	0.367763	#N/A	#N/A
Ethoxyquin	RF-0165-001-PPP	0.367105	#N/A	#N/A
Metalaxyl	RF-0281-002-PPP	0.366763	#N/A	#N/A
Dinobuton	RF-0631-001-PPP	0.363392	#N/A	#N/A
Pendimethalin	RF-0331-001-PPP	0.362658	0.0025	145.063
Cyphenothrin	RF-0587-001-PPP	0.362139	#N/A	#N/A
Dinocap (RD)	RF-0143-001-PPP	0.360896	0.0025	144.358
Sethoxydim	RF-0096-003-PPP	0.357506	#N/A	#N/A
Bioallethrin	RF-0504-001-PPP	0.355089	#N/A	#N/A
Lactofen	RF-0774-001-PPP	0.354935	0.0025	141.974
Dimethipin	RF-0138-001-PPP	0.354935	#N/A	#N/A
Flurenol-butyl	RF-1016-001-PPP	0.354935	#N/A	#N/A
Prallethrin	RF-0853-001-PPP	0.354935	#N/A	#N/A
Benazolin	RF-0487-001-PPP	0.354935	#N/A	#N/A
Benfuresate	RF-0490-001-PPP	0.354935	#N/A	#N/A
Crufomate	RF-0575-001-PPP	0.354935	#N/A	#N/A
Cyprofuram	RF-0589-001-PPP	0.354935	#N/A	#N/A
Flamprop-M-Methyl	RF-0695-001-PPP	0.354935	#N/A	#N/A
Pyracarbolid	RF-1019-001-PPP	0.354935	#N/A	#N/A
Fluoroglycofen-Ethyl	RF-0711-001-PPP	0.35458	#N/A	#N/A
Dipropyl isocinchomeronate	RF-0982-001-PPP	0.353044	#N/A	#N/A
Fluoroglycofene	RF-0210-001-PPP	0.352351	#N/A	#N/A
Pyridate (RD)	RF-0376-001-PPP	0.351775	1.5	0.234517
Fenchlorphos	RF-0178-002-PPP	0.348695	#N/A	#N/A
Prothoate	RF-0870-001-PPP	0.348695	#N/A	#N/A
Tebupirimphos	RF-0907-001-PPP	0.34816	#N/A	#N/A
Propaphos	RF-0863-001-PPP	0.34816	#N/A	#N/A
Dimethylvinphos	RF-0627-001-PPP	0.34816	#N/A	#N/A
Clofentezine (sum of all compounds)	RF-0098-002-PPP	0.346956	#N/A	#N/A
Quizalofop (including Quizalfop-P)	RF-0384-003-PPP	0.346489	1.5	0.230993
Indoxacarb (sum of S and R)	RF-0251-001-PPP	0.346149	0.3	1.15383
Permethrin (RD)	RF-0842-001-PPP	0.3455	1.5	0.230333
Fluazinam	RF-0198-001-PPP	0.345039	0.0025	138.016
Pyraclofos	RF-0872-001-PPP	0.343756	#N/A	#N/A
Azamethiphos	RF-0484-001-PPP	0.342725	#N/A	#N/A
Thiocyclam	RF-0932-001-PPP	0.342533	#N/A	#N/A
Chlorobenzilate	RF-0082-001-PPP	0.341743	1.5	0.227829
Orbencarb	RF-0822-001-PPP	0.339645	#N/A	#N/A
Bromopropylate	RF-0052-001-PPP	0.339065	1.5	0.226043
EPN	RF-0654-001-PPP	0.338356	0.0025	135.343
Fenoxaprop-ethyl	RF-0681-002-PPP	0.337058	#N/A	#N/A
Alachlor	RF-0019-001-PPP	0.336322	0.0025	134.529
Acrinathrin	RF-0018-001-PPP	0.336109	0.0025	134.444
Tetramethrin	RF-0922-001-PPP	0.335708	9	0.0373009
Flusilazole and IN-F7321	RF-0218-002-PPP	0.335144	#N/A	#N/A
Demeton-S	RF-1022-001-PPP	0.332391	#N/A	#N/A
Fluroxypyr-Meptyl	RF-0215-002-PPP	0.332391	#N/A	#N/A
Isofenphos-oxon	RF-0759-001-PPP	0.332391	#N/A	#N/A
Captan	RF-0061-001-PPP	0.331266	0.0025	132.506
Fenthion-Oxon	RF-0187-004-PPP	0.33122	#N/A	#N/A
Leptophos	RF-0775-001-PPP	0.331044	#N/A	#N/A
Heptenophos	RF-0737-001-PPP	0.330538	#N/A	#N/A
Pentachlorobenzene	RF-0838-001-PPP	0.330312	#N/A	#N/A
Anilazine	RF-0026-001-PPP	0.329683	1.5	0.219789
S421	RF-0889-001-PPP	0.329683	#N/A	#N/A
Piperonyl Butoxide	RF-0848-001-PPP	0.329198	#N/A	#N/A
Heptachlor (RD)	RF-0236-001-PPP	0.327506	excluded	#VALUE!
Fluazifop (free acid)	RF-0698-001-PPP	0.327047	1.5	0.218032
Oxadiargyl	RF-0317-001-PPP	0.323368	#N/A	#N/A
Fenvalerate	RF-0690-002-PPP	0.322624	#N/A	#N/A
Azinphos-methyl	RF-0033-001-PPP	0.322587	0.0025	129.035
Chlorbenside	RF-0073-001-PPP	0.322527	#N/A	#N/A
Isofenphos	RF-0756-001-PPP	0.322172	#N/A	#N/A
Benzoylprop-Ethyl	RF-0502-001-PPP	0.320602	#N/A	#N/A
Aminocarb	RF-0469-001-PPP	0.319972	#N/A	#N/A
Abamectin (RD)	RF-0011-001-PPP	0.319296	0.0025	127.718
Diallate	RF-0122-001-PPP	0.319064	#N/A	#N/A
Disulfoton-Sulfoxid	RF-0149-003-PPP	0.318753	#N/A	#N/A
Chlorbufam	RF-0074-001-PPP	0.317614	#N/A	#N/A
Propargite	RF-0357-001-PPP	0.31643	0.0025	126.572
Phosmet (RD)	RF-0338-001-PPP	0.314312	0.0025	125.725
Dinoseb	RF-0144-001-PPP	0.314068	#N/A	#N/A
Fenoxycarb	RF-0182-001-PPP	0.314004	0.3	1.04668
Ofurace	RF-0821-001-PPP	0.313272	#N/A	#N/A
p,p-DDT	RF-0119-006-PPP	0.312157	excluded	#VALUE!
Carfentrazone-ethyl	RF-0070-003-PPP	0.312092	#N/A	#N/A
Benodanil	RF-0491-001-PPP	0.310679	#N/A	#N/A
Bifenox	RF-0045-001-PPP	0.31044	0.0025	124.176
Oxycarboxin	RF-0322-001-PPP	0.310276	1.5	0.206851
Total mercury	RF-00000170-CHE	0.309888	excluded	#VALUE!
Isazofos	RF-0752-001-PPP	0.309261	#N/A	#N/A
Difenoxuron	RF-0618-001-PPP	0.308213	#N/A	#N/A
Fenpropathrin	RF-0183-001-PPP	0.307938	1.5	0.205292
Aldicarb	RF-0020-002-PPP	0.307818	#N/A	#N/A
Isofenphos (sum)	RF-0757-001-PPP	0.305903	#N/A	#N/A
Haloxyfop-Methyl	RF-0235-002-PPP	0.305818	#N/A	#N/A
Cyanofenphos	RF-0577-001-PPP	0.305707	#N/A	#N/A
Jodfenphos	RF-0768-001-PPP	0.305096	#N/A	#N/A
Phosmet oxon	RF-0338-003-PPP	0.303134	#N/A	#N/A
Phorate (RD)	RF-0336-001-PPP	0.302523	0.0025	121.009
Cycloate	RF-0580-001-PPP	0.302083	#N/A	#N/A
Butylate	RF-0058-001-PPP	0.301411	1.5	0.20094
Captan/Folpet (sum)	RF-0531-001-PPP	0.301162	#N/A	#N/A
Terbacil	RF-0912-001-PPP	0.300828	1.5	0.200552
Cyanophos	RF-0578-001-PPP	0.297722	#N/A	#N/A
Fluchloralin	RF-0703-001-PPP	0.297722	#N/A	#N/A
Halfenprox	RF-0732-001-PPP	0.297722	#N/A	#N/A
Fluazifop-P-butyl	RF-0197-002-PPP	0.297071	#N/A	#N/A
Flufenacet (RD)	RF-0203-001-PPP	0.296467	1.5	0.197645
Aziprotryne	RF-0485-001-PPP	0.295249	#N/A	#N/A
Metolcarb	RF-0792-001-PPP	0.295243	#N/A	#N/A
Dinoterb	RF-0145-001-PPP	0.295058	#N/A	#N/A
Heptachlor epoxide	RF-0236-005-PPP	0.29485	excluded	#VALUE!
Phorate	RF-0336-003-PPP	0.294327	#N/A	#N/A
Demeton-S-Methyl/Demeton-S-methyl sulfone/oxydemeton-methyl	RF-0594-001-PPP	0.294275	#N/A	#N/A
Monalide	RF-0798-001-PPP	0.294219	#N/A	#N/A
Chlorothalonil	RF-0084-001-PPP	0.293706	1.5	0.195804
Ethalfluralin	RF-0159-001-PPP	0.292937	0.0025	117.175
1,1-dichloro-2,2-bis(4-ethylphenyl)ethane	RF-0001-001-PPP	0.292582	#N/A	#N/A
Cyfluthrin (RD)	RF-0108-001-PPP	0.291719	1.5	0.19448
Chlorfluazuron	RF-0549-001-PPP	0.290772	#N/A	#N/A
Chloroneb	RF-0556-001-PPP	0.290298	#N/A	#N/A
o,p' Dicofol	RF-0130-003-PPP	0.290147	#N/A	#N/A
Folpet	RF-0221-001-PPP	0.289779	0.0025	115.912
Propetamphos	RF-0866-001-PPP	0.289775	#N/A	#N/A
Sulprofos	RF-0905-001-PPP	0.288697	#N/A	#N/A
Spirodiclofen	RF-0394-001-PPP	0.288462	1.5	0.192308
Edifenphos	RF-0647-001-PPP	0.287965	#N/A	#N/A
EPTC (ethyl dipropylthiocarbamate)	RF-0158-001-PPP	0.287541	1.5	0.191694
Tebufenozide	RF-0404-001-PPP	0.287502	1.5	0.191668
Azinphos-ethyl	RF-0032-001-PPP	0.287417	0.0025	114.967
Isoprocarb	RF-0762-001-PPP	0.287378	0.3	0.957926
Methacrifos	RF-0288-001-PPP	0.286477	#N/A	#N/A
Terbumeton	RF-0916-001-PPP	0.285245	#N/A	#N/A
Teflubenzuron	RF-0407-001-PPP	0.285142	1.5	0.190095
Tetrachlorvinphos	RF-0920-001-PPP	0.284181	#N/A	#N/A
Chlorfenapyr	RF-0077-001-PPP	0.284179	1.5	0.189453
Prochloraz (RD)	RF-0349-001-PPP	0.283222	1.5	0.188814
Carbaryl	RF-0062-001-PPP	0.281961	0.3	0.93987
Avermectin B1b	RF-0011-004-PPP	0.281175	#N/A	#N/A
Propiconazole	RF-0358-001-PPP	0.280296	1.5	0.186864
Phorate-Sulfon	RF-0336-002-PPP	0.279822	#N/A	#N/A
Coumaphos	RF-0571-001-PPP	0.278981	#N/A	#N/A
Metholachlor-S	RF-0292-003-PPP	0.277399	#N/A	#N/A
Isofenphos-methyl	RF-0758-001-PPP	0.276376	#N/A	#N/A
Benzoximate	RF-0500-001-PPP	0.276039	#N/A	#N/A
Prothioconazole (RD)	RF-0868-001-PPP	0.274829	0.0025	109.931
Cyhalofop-butyl (other)	RF-0109-001-PPP	0.27371	#N/A	#N/A
Fluometuron	RF-0207-001-PPP	0.27252	1.5	0.18168
Metribuzin	RF-0300-001-PPP	0.272392	0.0025	108.957
Carbendazim and benomyl (RD)	RF-0041-001-PPP	0.271522	0.3	0.905073
Fluroxypyr	RF-0215-003-PPP	0.271083	1.5	0.180722
Norflurazon	RF-0312-001-PPP	0.269586	1.5	0.179724
Bifenthrin	RF-0046-001-PPP	0.268542	1.5	0.179028
Nitrites	RF-00000087-CHE	0.268127	excluded	#VALUE!
Etrimfos	RF-0668-001-PPP	0.267713	#N/A	#N/A
Carbophenothion	RF-0535-001-PPP	0.266887	#N/A	#N/A
Fludioxonil	RF-0202-001-PPP	0.263919	1.5	0.175946
Nitrothal-Isopropyl	RF-0815-001-PPP	0.263523	#N/A	#N/A
Disulfoton	RF-0149-002-PPP	0.263175	#N/A	#N/A
MCPA and MCPB (RD)	RF-0271-004-PPP	0.262848	1.5	0.175232
Monolinuron	RF-0306-001-PPP	0.262813	#N/A	#N/A
Methoxychlor	RF-0295-001-PPP	0.262379	1.5	0.174919
Thifensulfuron-methyl	RF-0419-001-PPP	0.262321	1.5	0.17488
Chlorpyrifos-methyl	RF-0088-001-PPP	0.26191	0.0025	104.764
p,p-DDE	RF-0119-002-PPP	0.261712	excluded	#VALUE!
Formothion	RF-0224-001-PPP	0.26162	#N/A	#N/A
Imazamethabenz-Methyl	RF-0742-001-PPP	0.261383	#N/A	#N/A
Carbofuran, 3-hydroxy	RF-0065-002-PPP	0.260651	#N/A	#N/A
Dimethirimol	RF-0626-001-PPP	0.260462	#N/A	#N/A
Mirex	RF-0797-001-PPP	0.259874	excluded	#VALUE!
Dichlofluanid	RF-0453-001-PPP	0.259611	0.0025	103.844
Parathion-methyl	RF-0328-003-PPP	0.259361	#N/A	#N/A
Quintozene (RD)	RF-0383-001-PPP	0.257956	1.5	0.171971
Disulfoton (RD)	RF-0149-001-PPP	0.257822	#N/A	#N/A
Fenvalerate and Esfenvalerate (Sum of RR and SS isomers)	RF-0690-004-PPP	0.257754	#N/A	#N/A
Propoxycarbazone (RD)	RF-0362-001-PPP	0.257581	1.5	0.171721
Parathion	RF-0327-001-PPP	0.257264	0.0025	102.906
Desmethylformamido-Pirimicarb	RF-0850-001-PPP	0.257257	#N/A	#N/A
Cinerin	RF-1066-001-PPP	0.257003	#N/A	#N/A
Jasmolin I	RF-0374-004-PPP	0.257003	#N/A	#N/A
HCH, delta-	RF-0736-001-PPP	0.256842	excluded	#VALUE!
Oxydemeton-methyl	RF-0323-004-PPP	0.256275	#N/A	#N/A
Ametryn	RF-0467-001-PPP	0.255653	#N/A	#N/A
Cloquintocet-Mexyl	RF-0568-001-PPP	0.254113	1.5	0.169409
Clethodim (RD)	RF-0096-001-PPP	0.254029	1.5	0.169353
Propachlor (RD)	RF-0353-001-PPP	0.25385	#N/A	#N/A
Fenson	RF-0684-001-PPP	0.25127	#N/A	#N/A
Cyanazine	RF-0576-001-PPP	0.250797	1.5	0.167198
Carbofuran (RD)	RF-0065-001-PPP	0.249402	0.0025	99.761
Haloxyfop-Ethoxyethylester	RF-0235-003-PPP	0.249396	#N/A	#N/A
Boscalid	RF-0049-001-PPP	0.248851	1.5	0.165901
Phenothrin	RF-0335-001-PPP	0.248494	#N/A	#N/A
Propamocarb (RD)	RF-0354-001-PPP	0.248394	0.3	0.827982
p,p' Dicofol	RF-0130-002-PPP	0.247501	excluded	#VALUE!
Fenoxaprop-P-Ethyl	RF-0681-001-PPP	0.247158	#N/A	#N/A
Fenhexamid	RF-0179-001-PPP	0.245917	1.5	0.163944
Avermectin B1a	RF-0011-003-PPP	0.245115	#N/A	#N/A
Fenuron	RF-0689-001-PPP	0.244938	#N/A	#N/A
Quintozene	RF-0383-002-PPP	0.244527	1.5	0.163018
Metazachlor	RF-0285-001-PPP	0.243428	#N/A	#N/A
Prochloraz	RF-0349-002-PPP	0.243259	#N/A	#N/A
Phorate-Sulfoxid	RF-0336-004-PPP	0.243175	#N/A	#N/A
Fluquinconazole	RF-0213-001-PPP	0.243149	1.5	0.162099
Simazine	RF-0390-001-PPP	0.242145	1.5	0.16143
Dicofol (RD)	RF-0130-001-PPP	0.241744	1.5	0.161163
Chinomethionat	RF-0539-001-PPP	0.241445	#N/A	#N/A
Biphenyl	RF-0506-001-PPP	0.241286	#N/A	#N/A
Bendiocarb	RF-0489-001-PPP	0.240368	#N/A	#N/A
Chlorthiophos	RF-0561-001-PPP	0.240219	#N/A	#N/A
Dimethachlor	RF-0136-001-PPP	0.239348	0.0025	95.7393
Methiocarb (RD)	RF-0291-001-PPP	0.2393	0.3	0.797667
Iprobenfos	RF-0751-001-PPP	0.239099	#N/A	#N/A
2,4-D	RF-0010-003-PPP	0.237873	1.5	0.158582
Dialifos	RF-0597-001-PPP	0.237174	#N/A	#N/A
Dichlobenil	RF-0125-001-PPP	0.23716	1.5	0.158107
Omethoate	RF-0139-002-PPP	0.235696	#N/A	#N/A
Tecnazene	RF-0406-001-PPP	0.235637	1.5	0.157091
Formetanate(RD)	RF-0223-001-PPP	0.23561	0.3	0.785366
Propazine	RF-0864-001-PPP	0.235047	1.5	0.156698
Nuarimol	RF-0819-001-PPP	0.234865	#N/A	#N/A
Diclofop (RD)	RF-0128-001-PPP	0.234686	1.5	0.156458
Thiabendazole and 5-hydroxythiabendazole	RF-0416-002-PPP	0.234159	#N/A	#N/A
Bromacil	RF-0511-001-PPP	0.234074	1.5	0.156049
Fenpiclonil	RF-0682-001-PPP	0.233244	#N/A	#N/A
Foramsulfuron	RF-0222-001-PPP	0.231697	1.5	0.154465
Methamidophos	RF-0289-001-PPP	0.231557	1.5	0.154372
Propanil	RF-0355-001-PPP	0.231509	1.5	0.154339
Cypermethrin	RF-0112-004-PPP	0.23144	#N/A	#N/A
Aclonifen	RF-0017-001-PPP	0.231211	0.0025	92.4845
Dichlorvos	RF-0127-001-PPP	0.230483	0.0025	92.1932
Terbufos	RF-0412-002-PPP	0.230313	#N/A	#N/A
Parathion-methyl (RD)	RF-0328-001-PPP	0.229986	0.0025	91.9945
DDT (RD)	RF-0119-001-PPP	0.229115	excluded	#VALUE!
Fluthiacet-Methyl	RF-0720-001-PPP	0.228703	1.5	0.152469
Desmedipham	RF-0121-001-PPP	0.227923	0.3	0.759743
Metholachlor and metholachlor-S	RF-0292-001-PPP	0.227736	#N/A	#N/A
Oxydemeton-methyl (RD)	RF-0323-001-PPP	0.227052	0.0025	90.8209
Esfenvalerate	RF-0690-003-PPP	0.226908	#N/A	#N/A
Bromophos	RF-0517-001-PPP	0.225931	#N/A	#N/A
Acybenzolar-S-methyl	RF-0016-002-PPP	0.225642	#N/A	#N/A
o,p-DDD	RF-0119-005-PPP	0.225445	#N/A	#N/A
Sulfotep	RF-0903-001-PPP	0.225409	#N/A	#N/A
Heptachlor	RF-0236-004-PPP	0.224587	excluded	#VALUE!
Flupyrsulfuron-methyl	RF-0212-001-PPP	0.222828	1.5	0.148552
Chlorpyrifos	RF-0087-001-PPP	0.221481	0.0025	88.5922
Tebufenpyrad	RF-0405-001-PPP	0.221032	1.5	0.147355
Acibenzolar-S-methyl	RF-0016-001-PPP	0.221012	#N/A	#N/A
Molinate	RF-0304-001-PPP	0.220991	1.5	0.147328
Cadmium (Cd)	RF-00000150-CHE	0.220016	excluded	#VALUE!
Diclobutrazol	RF-0610-001-PPP	0.219667	#N/A	#N/A
Metamitron	RF-0284-001-PPP	0.21957	0.0025	87.828
Propyzamide (sum all metabolites)	RF-0364-002-PPP	0.219391	#N/A	#N/A
Diafenthiuron	RF-0596-001-PPP	0.219238	#N/A	#N/A
Azoxystrobin	RF-0035-001-PPP	0.218547	1.5	0.145698
Dikegulac	RF-0621-001-PPP	0.21791	#N/A	#N/A
Butralin	RF-0057-001-PPP	0.217143	0.0025	86.8571
Carbendazim	RF-0041-002-PPP	0.214982	#N/A	#N/A
Endrin	RF-0156-001-PPP	0.214397	excluded	#VALUE!
Paraoxon	RF-0828-001-PPP	0.213709	#N/A	#N/A
p,p-DDD	RF-0119-004-PPP	0.213694	excluded	#VALUE!
Hexythiazox	RF-0242-001-PPP	0.211946	1.5	0.141297
Fosthiazate	RF-0226-001-PPP	0.211934	1.5	0.141289
Pyrazophos	RF-0373-001-PPP	0.211821	0.0025	84.7283
Linuron	RF-0264-001-PPP	0.211242	1.5	0.140828
Phosmet	RF-0338-002-PPP	0.211115	#N/A	#N/A
Monocrotophos	RF-0305-001-PPP	0.210898	0.0025	84.3593
Fenamiphos-Sulfoxid	RF-0173-002-PPP	0.210291	#N/A	#N/A
Fonofos	RF-0724-001-PPP	0.209167	1.5	0.139445
Kresoxim-methyl	RF-0260-001-PPP	0.208876	1.5	0.139251
Bromophos-ethyl	RF-0051-001-PPP	0.208402	#N/A	#N/A
Benfuracarb	RF-0040-001-PPP	0.207845	#N/A	#N/A
Dimethomorph	RF-0140-001-PPP	0.207797	1.5	0.138532
Endosulfan (RD)	RF-0155-001-PPP	0.207174	excluded	#VALUE!
alpha-endosulfan	RF-0155-004-PPP	0.206924	excluded	#VALUE!
Malaoxon	RF-0266-002-PPP	0.206861	#N/A	#N/A
Paraoxon-Methyl	RF-0328-002-PPP	0.206451	#N/A	#N/A
1-naphthylacetamide	RF-0006-001-PPP	0.205654	1.5	0.137103
Fenamiphos	RF-0173-004-PPP	0.205644	#N/A	#N/A
Cyprodinil	RF-0114-001-PPP	0.205183	1.5	0.136789
Acephate	RF-0012-001-PPP	0.204918	1.5	0.136612
Chlormequat	RF-0081-001-PPP	0.203986	0.0025	81.5945
Fenvalerate	RF-0973-001-PPP	0.203784	#N/A	#N/A
Chloridazon	RF-0080-001-PPP	0.202755	1.5	0.13517
beta-Endosulfan	RF-0155-003-PPP	0.202292	excluded	#VALUE!
Dieldrin	RF-0021-003-PPP	0.202257	excluded	#VALUE!
Acetamiprid	RF-0014-001-PPP	0.20202	1.5	0.13468
Pirimiphos-Ethyl	RF-0851-001-PPP	0.20189	#N/A	#N/A
Dimethenamid朴 (RD)	RF-0137-002-PPP	0.20183	0.0025	80.7319
Terbutryn	RF-0919-001-PPP	0.201711	1.5	0.134474
Profenofos	RF-0351-001-PPP	0.20156	1.5	0.134373
Fenoxaprop	RF-0680-001-PPP	0.201474	#N/A	#N/A
Benalaxyl (RD)	RF-0038-001-PPP	0.201067	1.5	0.134044
Quinalphos	RF-0380-001-PPP	0.201022	0.0025	80.409
Chlormephos	RF-0554-001-PPP	0.201011	#N/A	#N/A
Phosalone	RF-0337-001-PPP	0.200528	0.0025	80.2113
Terbuthylazine	RF-0413-001-PPP	0.200391	1.5	0.133594
Mevinphos (RD)	RF-0302-001-PPP	0.200354	#N/A	#N/A
Dichlofenthion	RF-0599-001-PPP	0.199554	#N/A	#N/A
Bifenazate	RF-0044-001-PPP	0.1995	#N/A	#N/A
Chloroxuron	RF-0085-001-PPP	0.199429	#N/A	#N/A
Myclobutanil	RF-0308-001-PPP	0.198818	1.5	0.132545
Fenvalerate (sum of RR, SS, RS and SR isomers)	RF-0690-006-PPP	0.198101	1.5	0.132067
trans-Heptachlorepoxide	RF-0236-003-PPP	0.198076	excluded	#VALUE!
Promecarb	RF-0860-001-PPP	0.197837	#N/A	#N/A
Flurtamone	RF-0217-001-PPP	0.197163	1.5	0.131442
Haloxyfop-R and conjugates	RF-0235-005-PPP	0.196751	#N/A	#N/A
Diethofencarb	RF-0132-001-PPP	0.195799	0.3	0.652662
Chlorpropham and 4-HAS	RF-0086-004-PPP	0.195645	#N/A	#N/A
Metalaxyl and metalaxyl-M (RD)	RF-0281-001-PPP	0.195484	1.5	0.130323
Prometryn	RF-0862-001-PPP	0.194726	#N/A	#N/A
Napropamide	RF-0309-001-PPP	0.194683	1.5	0.129788
Atrazine	RF-0029-001-PPP	0.194653	1.5	0.129769
Naled	RF-0800-001-PPP	0.194423	#N/A	#N/A
N-2,4-Dimethylphenyl-N-methylformamidine	RF-0024-004-PPP	0.193835	#N/A	#N/A
Amitraz	RF-0024-002-PPP	0.193821	#N/A	#N/A
Phthalimide	RF-0991-001-PPP	0.193449	#N/A	#N/A
Pirimicarb	RF-0347-002-PPP	0.193383	0.3	0.644609
Profoxydim	RF-0859-001-PPP	0.193306	1.5	0.128871
Hexachlorocyclohexane (alpha-isomer)	RF-0238-001-PPP	0.193163	excluded	#VALUE!
Methidathion	RF-0290-001-PPP	0.192633	0.0025	77.0531
o,p-DDT	RF-0119-003-PPP	0.192632	#N/A	#N/A
Pentachloroaniline	RF-0383-003-PPP	0.192074	#N/A	#N/A
Phosphamidon	RF-0339-001-PPP	0.191917	#N/A	#N/A
Metholachlor	RF-0292-002-PPP	0.191848	#N/A	#N/A
Methabenzthiazuron	RF-0287-001-PPP	0.191805	#N/A	#N/A
Propoxur	RF-0361-001-PPP	0.191655	#N/A	#N/A
Fluroxypyr (RD)	RF-0215-001-PPP	0.191557	#N/A	#N/A
Buprofezin	RF-0056-001-PPP	0.190753	1.5	0.127169
Tetraconazole	RF-0414-001-PPP	0.19053	1.5	0.12702
Oxyfluorfen	RF-0324-001-PPP	0.190299	0.0025	76.1196
Prothiofos	RF-0869-001-PPP	0.19018	1.5	0.126786
Oxadixyl	RF-0319-001-PPP	0.190117	0.3	0.633724
Tetradifon	RF-0415-001-PPP	0.190039	1.5	0.126693
Mecarbam	RF-0272-001-PPP	0.189835	#N/A	#N/A
Chlorfenson	RF-0078-001-PPP	0.189506	#N/A	#N/A
Thiobencarb	RF-0420-001-PPP	0.18873	1.5	0.12582
Fenthion	RF-0187-006-PPP	0.188704	#N/A	#N/A
Alphamethrin	RF-0112-002-PPP	0.188675	#N/A	#N/A
Clethodim	RF-0096-005-PPP	0.188431	#N/A	#N/A
Chlorfenvinphos	RF-0079-001-PPP	0.188295	0.0025	75.3181
Fenvalerate and Esfenvalerate (Sum of RS and SR isomers)	RF-0690-005-PPP	0.188194	#N/A	#N/A
Fenbutatin oxide	RF-0177-001-PPP	0.187947	excluded	#VALUE!
Ethofumesate (RD)	RF-0163-001-PPP	0.187861	#N/A	#N/A
Hexachlorocyclohexane (beta-isomer)	RF-0239-002-PPP	0.187798	excluded	#VALUE!
Quizalofop-Ethyl	RF-0887-001-PPP	0.187062	#N/A	#N/A
Methiocarb	RF-0291-002-PPP	0.186837	#N/A	#N/A
Pyridaphenthion	RF-0877-001-PPP	0.186831	#N/A	#N/A
Clodinafop (RD)	RF-0097-001-PPP	0.186629	1.5	0.124419
Endosulfansulfate	RF-0155-002-PPP	0.186601	excluded	#VALUE!
Lambda-Cyhalothrin	RF-0261-001-PPP	0.186272	1.5	0.124181
Clomazone	RF-0099-001-PPP	0.185549	1.5	0.123699
Isoprothiolane	RF-0764-001-PPP	0.183865	#N/A	#N/A
Cadusafos	RF-0528-001-PPP	0.18375	1.5	0.1225
Mecoprop and mecoprop-p and mecoprop	RF-0273-001-PPP	0.183505	1.5	0.122337
Phenthoate	RF-0846-001-PPP	0.183328	0.0025	73.3313
Pyraclostrobin	RF-0370-001-PPP	0.18218	0.3	0.607265
Tefluthrin	RF-0408-001-PPP	0.181761	#N/A	#N/A
Nitrofen	RF-0311-001-PPP	0.181737	#N/A	#N/A
Ethiprole	RF-0664-001-PPP	0.181692	#N/A	#N/A
Cyazofamid	RF-0104-001-PPP	0.181274	1.5	0.120849
Fenamiphos (RD)	RF-0173-001-PPP	0.181013	1.5	0.120675
Clofentezine	RF-0098-001-PPP	0.180967	1.5	0.120645
tau-Fluvalinate	RF-0402-001-PPP	0.180787	1.5	0.120525
Dicrotophos	RF-0612-001-PPP	0.180073	0.0025	72.0291
Fenitrothion	RF-0180-001-PPP	0.179079	0.0025	71.6317
Ethofumesate	RF-0163-002-PPP	0.179078	1.5	0.119385
Cyproconazole	RF-0113-001-PPP	0.178843	1.5	0.119228
Oxadiazon	RF-0318-001-PPP	0.178545	1.5	0.11903
Demeton-S-Methylsulfone	RF-0323-003-PPP	0.178409	#N/A	#N/A
Fenpropimorph	RF-0185-001-PPP	0.178354	9	0.0198171
Dichlorprop including Dichlorprop-p	RF-0126-001-PPP	0.178321	#N/A	#N/A
Hexachlorobenzene	RF-0237-001-PPP	0.178102	excluded	#VALUE!
Aldrin	RF-0021-002-PPP	0.178044	excluded	#VALUE!
Ethiofencarb	RF-0660-001-PPP	0.177886	#N/A	#N/A
Phenmedipham	RF-0334-001-PPP	0.177743	0.3	0.592476
Fenoxaprop-P	RF-0181-001-PPP	0.177522	1.5	0.118348
Cinidon-ethyl (RD)	RF-0095-001-PPP	0.176897	0.0025	70.7587
Tebuconazole	RF-0403-001-PPP	0.176575	1.5	0.117717
Fenamiphos-Sulfon	RF-0173-003-PPP	0.176381	#N/A	#N/A
Pyridaben	RF-0375-001-PPP	0.176293	1.5	0.117528
Metrafenone	RF-0299-001-PPP	0.176072	1.5	0.117381
Methiocarb-Sulfon	RF-0291-004-PPP	0.176009	#N/A	#N/A
Furalaxyl	RF-0727-001-PPP	0.175816	#N/A	#N/A
Pyriproxyfen	RF-0378-001-PPP	0.174819	1.5	0.116546
Prothioconazole-desthio and its glucuronide conjugate	RF-1074-001-PPP	0.174338	#N/A	#N/A
Mandipropamid	RF-0268-001-PPP	0.173673	1.5	0.115782
Flutriafol	RF-0220-001-PPP	0.173424	1.5	0.115616
Pyrimidifen	RF-0880-001-PPP	0.1733	#N/A	#N/A
Ethion	RF-0161-001-PPP	0.173106	0.0025	69.2423
TCMTB	RF-0906-001-PPP	0.172924	1.5	0.115282
Spiroxamine	RF-0397-001-PPP	0.17288	1.5	0.115253
Pentachloroanisole	RF-0837-001-PPP	0.172739	#N/A	#N/A
Malathion	RF-0266-003-PPP	0.172402	#N/A	#N/A
Diazinon	RF-0123-001-PPP	0.172105	0.0025	68.8419
Mepanipyrim and its metabolite	RF-0274-001-PPP	0.172104	#N/A	#N/A
Lenacil	RF-0262-001-PPP	0.170908	1.5	0.113939
Dodine	RF-0154-001-PPP	0.170066	1.5	0.113377
Ethoprophos	RF-0164-001-PPP	0.169805	1.5	0.113203
PCB-167	RF-00000123-ORG	0.169545	excluded	#VALUE!
Bupirimate	RF-0055-001-PPP	0.169441	1.5	0.112961
Fenthion (RD)	RF-0187-001-PPP	0.168578	0.0025	67.431
Benfluralin	RF-0039-001-PPP	0.168509	0.0025	67.4038
Malathion (RD)	RF-0266-001-PPP	0.168501	0.0025	67.4005
Methiocarb-Sulfoxid	RF-0291-003-PPP	0.168364	#N/A	#N/A
Picolinafen	RF-0344-001-PPP	0.168209	1.5	0.112139
Thiametoxam (RD)	RF-0418-002-PPP	0.167901	#N/A	#N/A
Fenthion-Oxonsulfoxide	RF-0187-005-PPP	0.167427	#N/A	#N/A
Tetrasul	RF-0923-001-PPP	0.166813	#N/A	#N/A
Fenarimol	RF-0174-001-PPP	0.166809	1.5	0.111206
Pirimicarb (RD)	RF-0347-001-PPP	0.166798	#N/A	#N/A
Penconazole	RF-0329-001-PPP	0.16653	1.5	0.11102
Diniconazole	RF-0142-001-PPP	0.166358	1.5	0.110905
Carbofuran	RF-0065-003-PPP	0.166352	#N/A	#N/A
Bromuconazole	RF-0054-001-PPP	0.165613	#N/A	#N/A
Fenthion oxon sulfone	RF-0187-007-PPP	0.165583	#N/A	#N/A
Chlozolinate	RF-0093-001-PPP	0.165514	#N/A	#N/A
Cymoxanil	RF-0111-001-PPP	0.165433	1.5	0.110289
Lindane (RD)	RF-0263-001-PPP	0.164975	excluded	#VALUE!
Oxychlordane	RF-0827-001-PPP	0.16478	#N/A	#N/A
Phoxim	RF-0342-001-PPP	0.164732	1.5	0.109821
Fenazaquin	RF-0175-001-PPP	0.16446	1.5	0.10964
Paclobutrazol	RF-0325-001-PPP	0.16428	1.5	0.10952
DMST	RF-0644-001-PPP	0.163758	#N/A	#N/A
Chlordane (other)	RF-0075-005-PPP	0.163206	#N/A	#N/A
Epoxiconazole	RF-0157-001-PPP	0.1632	1.5	0.1088
Nitenpyram	RF-0810-001-PPP	0.162906	#N/A	#N/A
Propyzamide	RF-0364-001-PPP	0.162793	1.5	0.108529
Bromoxynil (RD)	RF-0053-001-PPP	0.162365	#N/A	#N/A
Chlorantraniliprole (DPX E-2Y45)	RF-0072-001-PPP	0.162261	1.5	0.108174
Diflufenican	RF-0135-001-PPP	0.162164	1.5	0.108109
Hexachlorocyclohexane (RD)	RF-0240-003-PPP	0.162153	excluded	#VALUE!
Difenoconazole	RF-0133-001-PPP	0.162049	1.5	0.108033
Carbophenothion-Methyl	RF-0536-001-PPP	0.161632	#N/A	#N/A
Silthiofam	RF-0389-001-PPP	0.161456	1.5	0.107637
Thiametoxam	RF-0418-001-PPP	0.16136	0.0025	64.544
Aldicarb-Sulfoxide	RF-0020-003-PPP	0.161329	#N/A	#N/A
Amitraz (RD)	RF-0024-001-PPP	0.161203	1.5	0.107468
Fenbuconazole	RF-0176-001-PPP	0.161086	1.5	0.107391
Picoxystrobin	RF-0345-001-PPP	0.160711	1.5	0.10714
Pencycuron	RF-0330-001-PPP	0.1607	1.5	0.107133
Dicloran	RF-0129-001-PPP	0.160401	0.0025	64.1602
Etofenprox	RF-0168-001-PPP	0.160106	1.5	0.106737
AMPA	RF-0471-001-PPP	0.159608	#N/A	#N/A
Imidacloprid	RF-0250-001-PPP	0.159526	0.0025	63.8104
Mepronil	RF-0780-001-PPP	0.159351	#N/A	#N/A
Pyrifenox	RF-0878-001-PPP	0.159264	#N/A	#N/A
Fenpropidin	RF-0184-001-PPP	0.159183	9	0.017687
Flusilazole	RF-0218-001-PPP	0.159166	1.5	0.106111
Fenthion-Sulfoxide	RF-0187-002-PPP	0.159093	#N/A	#N/A
Fluopicolide	RF-0208-001-PPP	0.157823	1.5	0.105215
Mepanipyrim	RF-0274-002-PPP	0.15773	1.5	0.105153
Aldicarb (RD)	RF-0020-001-PPP	0.157264	0.3	0.524215
Iprovalicarb	RF-0256-001-PPP	0.157075	0.3	0.523584
Ioxynil	RF-0253-002-PPP	0.157066	#N/A	#N/A
Prometon	RF-0861-001-PPP	0.156722	#N/A	#N/A
Prosulfocarb	RF-0366-001-PPP	0.156381	1.5	0.104254
Benoxacor	RF-0492-001-PPP	0.156261	#N/A	#N/A
Oxamyl	RF-0320-001-PPP	0.156217	0.3	0.520724
Mephosfolan	RF-0779-001-PPP	0.156035	#N/A	#N/A
Flutolanil	RF-0219-001-PPP	0.155393	1.5	0.103595
Hexaconazole	RF-0241-001-PPP	0.155373	1.5	0.103582
Spinosad (RD)	RF-0393-001-PPP	0.155334	0.0025	62.1335
Thiacloprid	RF-0417-001-PPP	0.154911	1.5	0.103274
Flonicamid (RD)	RF-0194-001-PPP	0.154883	1.5	0.103256
Metoxuron	RF-0794-001-PPP	0.154765	#N/A	#N/A
Dichlorprop	RF-0126-002-PPP	0.154726	1.5	0.103151
Aldicarb-Sulfone	RF-0020-004-PPP	0.154685	#N/A	#N/A
Desmethyl Pirimicarb	RF-0347-003-PPP	0.154603	#N/A	#N/A
Simetryn	RF-0898-001-PPP	0.154579	#N/A	#N/A
Merphos	RF-0781-001-PPP	0.154475	#N/A	#N/A
Chlorthal-dimethyl	RF-0090-001-PPP	0.154396	#N/A	#N/A
Aldrin and Dieldrin (RD)	RF-0021-001-PPP	0.153791	excluded	#VALUE!
Fenthion-Sulfon	RF-0187-003-PPP	0.15345	#N/A	#N/A
Quinoxyfen	RF-0382-001-PPP	0.153294	1.5	0.102196
Furathiocarb	RF-0228-001-PPP	0.153098	#N/A	#N/A
MCPA	RF-0271-005-PPP	0.152626	#N/A	#N/A
3,5-Dichloroaniline	RF-0450-002-PPP	0.15195	#N/A	#N/A
Metaflumizone (RD)	RF-0280-001-PPP	0.15171	1.5	0.10114
Secbumeton	RF-0893-001-PPP	0.151576	#N/A	#N/A
cis-Heptachlorepoxide	RF-0236-002-PPP	0.151502	#N/A	#N/A
Metsulfuron-methyl	RF-0301-001-PPP	0.15133	1.5	0.100887
Lufenuron	RF-0265-001-PPP	0.151297	1.5	0.100865
Carpropamid	RF-0537-001-PPP	0.151114	#N/A	#N/A
Metobromuron	RF-0791-001-PPP	0.150881	1.5	0.100588
4,4-Dichlorobenzophenone	RF-0605-001-PPP	0.150832	#N/A	#N/A
Flufenoxuron	RF-0204-001-PPP	0.150686	1.5	0.100457
Haloxyfop-P-methyl	RF-0235-007-PPP	0.150634	#N/A	#N/A
Oryzalin	RF-0316-001-PPP	0.150504	0.0025	60.2014
Chlorotoluron	RF-0092-001-PPP	0.150417	1.5	0.100278
Atraton	RF-1024-001-PPP	0.150379	#N/A	#N/A
Flonicamid	RF-0194-002-PPP	0.149909	#N/A	#N/A
Methoxyfenozide	RF-0296-001-PPP	0.149701	1.5	0.0998004
Azaconazole	RF-0482-001-PPP	0.148933	#N/A	#N/A
Formetanate	RF-0223-002-PPP	0.148507	#N/A	#N/A
Disulfoton-Sulfon	RF-0149-004-PPP	0.148175	#N/A	#N/A
Fenamidone	RF-0172-001-PPP	0.14809	1.5	0.0987267
Dimoxystrobin	RF-0141-001-PPP	0.147583	1.5	0.0983886
o,p-DDE	RF-0119-007-PPP	0.147509	#N/A	#N/A
Diclofop-Methyl	RF-0128-003-PPP	0.147223	#N/A	#N/A
Metconazole	RF-0286-001-PPP	0.147206	1.5	0.0981373
Desethyl-Atrazine	RF-0478-001-PPP	0.146738	1.5	0.0978252
trans-Chlordane	RF-0075-003-PPP	0.146736	excluded	#VALUE!
Fenpyroximate	RF-0186-001-PPP	0.146305	1.5	0.0975363
Ethirimol	RF-0162-001-PPP	0.146157	#N/A	#N/A
cis-Chlordane	RF-0075-004-PPP	0.146147	#N/A	#N/A
Fluopyram	RF-1071-001-PPP	0.145712	1.5	0.0971411
Diuron	RF-0152-002-PPP	0.145633	1.5	0.0970884
Cinosulfuron	RF-0564-001-PPP	0.145368	#N/A	#N/A
Ethiofencarb-Sulfon	RF-0662-001-PPP	0.145313	#N/A	#N/A
Rotenone	RF-0387-001-PPP	0.145089	#N/A	#N/A
Cycloxydim	RF-0106-002-PPP	0.145061	#N/A	#N/A
Emamectin benzoate B1a	RF-0648-001-PPP	0.144793	0.0025	57.9171
Etoxazole	RF-0169-001-PPP	0.144783	1.5	0.0965217
Carbophenothion (sum)	RF-0535-003-PPP	0.144498	#N/A	#N/A
Carbetamide	RF-0064-001-PPP	0.144467	0.3	0.481556
Carbetamide	RF-0064-001-PPP	0.144467	0.3	0.481556
Carbetamide	RF-0064-001-PPP	0.144467	0.3	0.481556
Carbetamide	RF-0064-001-PPP	0.144467	0.3	0.481556
Isocarbophos	RF-0754-001-PPP	0.144444	#N/A	#N/A
Isoxaben	RF-0258-001-PPP	0.144336	1.5	0.0962243
Spiromesifen	RF-0395-001-PPP	0.144319	9	0.0160354
Flumioxazine	RF-0206-001-PPP	0.144186	1.5	0.0961237
Pentachloromethylthiobenzene	RF-1038-001-PPP	0.144147	#N/A	#N/A
Heptachlor endo-epoxide	RF-0236-007-PPP	0.14407	excluded	#VALUE!
Chlorbromuron	RF-0544-001-PPP	0.144035	#N/A	#N/A
Monuron	RF-0307-001-PPP	0.143898	#N/A	#N/A
Fenobucarb	RF-0677-001-PPP	0.143882	#N/A	#N/A
Dodemorph	RF-0645-001-PPP	0.143857	9	0.0159841
Flazasulfuron	RF-0193-001-PPP	0.143382	1.5	0.0955877
Clodinafop-Propargyl	RF-0565-001-PPP	0.143248	#N/A	#N/A
Boscalid and M 510F01	RF-0049-002-PPP	0.143225	excluded	#VALUE!
MCPA, MCPB and MCPA thioethyl	RF-0271-006-PPP	0.142944	#N/A	#N/A
Bentazone	RF-0042-002-PPP	0.142925	#N/A	#N/A
Flurochloridone	RF-0214-001-PPP	0.142523	0.0025	57.0091
Coumatetralyl	RF-0572-001-PPP	0.142153	#N/A	#N/A
Flocoumafen	RF-0696-001-PPP	0.142153	#N/A	#N/A
Haloxyfop including haloxyfop-R (RD)	RF-0235-001-PPP	0.1421	1.5	0.094733
Tepraloxydim	RF-0411-001-PPP	0.142051	#N/A	#N/A
Asulam	RF-0028-001-PPP	0.141733	#N/A	#N/A
Spirotetramat and its 4 metabolites (RD)	RF-0396-001-PPP	0.141708	9	0.0157454
Hexaflumuron	RF-0738-001-PPP	0.14153	#N/A	#N/A
Clothianidin	RF-0101-001-PPP	0.141256	0.0025	56.5025
MCPB	RF-0271-002-PPP	0.140907	#N/A	#N/A
Amidosulfuron	RF-0022-001-PPP	0.140212	1.5	0.0934747
Chlordane (RD)	RF-0075-001-PPP	0.139268	1.5	0.0928454
Isoproturon	RF-0257-001-PPP	0.139239	1.5	0.0928263
Silafluofen	RF-0895-001-PPP	0.139136	#N/A	#N/A
Butocarboxim-Sulfoxid	RF-0524-001-PPP	0.139123	#N/A	#N/A
N,N-Diethyl-m-toluamid	RF-0616-001-PPP	0.138866	#N/A	#N/A
Mepiquat	RF-0275-001-PPP	0.138799	1.5	0.0925327
Mefenacet	RF-0776-001-PPP	0.138443	#N/A	#N/A
Isoxaflutole and RPA 202248	RF-0259-001-PPP	0.138251	1.5	0.0921673
Azadirachtin	RF-0030-001-PPP	0.138152	0.0025	55.2608
Flubendiamide	RF-0199-001-PPP	0.138015	1.5	0.09201
Diuron (all components)	RF-0152-001-PPP	0.137021	#N/A	#N/A
2,4-Dimethylphenylformamide	RF-0024-003-PPP	0.136464	#N/A	#N/A
2,4-Dimethylanilin	RF-0992-001-PPP	0.136452	#N/A	#N/A
Halofenozide	RF-0733-001-PPP	0.135989	1.5	0.0906596
Sulfentrazone	RF-0901-001-PPP	0.135314	1.5	0.0902092
DMSA	RF-0643-001-PPP	0.134727	#N/A	#N/A
Bentazone (RD)	RF-0042-001-PPP	0.134207	1.5	0.0894713
Oxamyl-Oxime	RF-0824-001-PPP	0.133305	#N/A	#N/A
Diflubenzuron and 4 膨hlorophenylurea	RF-0134-002-PPP	0.13309	#N/A	#N/A
Spiroxamine carboxylic acid	RF-1006-001-PPP	0.13309	#N/A	#N/A
Dichlorophen	RF-0607-001-PPP	0.132431	#N/A	#N/A
Furmecyclox	RF-0729-001-PPP	0.131873	#N/A	#N/A
Phenkapton	RF-0844-001-PPP	0.131819	#N/A	#N/A
Crimidine	RF-0573-001-PPP	0.131502	#N/A	#N/A
Cyfluthrin, beta-	RF-0108-002-PPP	0.130821	#N/A	#N/A
Spinosyn D	RF-0393-003-PPP	0.129735	#N/A	#N/A
Sulcotrione	RF-0398-001-PPP	0.128848	1.5	0.0858987
Fipronil (RD)	RF-0192-001-PPP	0.128015	1.5	0.0853432
Bixafen	RF-1056-001-PPP	0.127944	1.5	0.0852959
Proquinazid	RF-0365-001-PPP	0.127915	1.5	0.0852764
PCB-123	RF-00000120-ORG	0.127776	excluded	#VALUE!
Fipronil-Sulfone	RF-0192-002-PPP	0.127075	#N/A	#N/A
Glufosinate-ammonium (RD)	RF-0232-001-PPP	0.125596	1.5	0.0837304
Fipronil	RF-0192-003-PPP	0.125042	#N/A	#N/A
Iodosulfuron-methyl (RD)	RF-0252-001-PPP	0.123944	1.5	0.0826294
Spinosyn A	RF-0393-002-PPP	0.123673	#N/A	#N/A
Dinocap	RF-0143-002-PPP	0.122662	#N/A	#N/A
Pyridate	RF-0376-002-PPP	0.122509	#N/A	#N/A
PCB-101	RF-00000134-ORG	0.121559	excluded	#VALUE!
Quinclorac	RF-0885-001-PPP	0.119195	#N/A	#N/A
Rimsulfuron	RF-0386-001-PPP	0.118571	1.5	0.0790473
Nicosulfuron	RF-0310-001-PPP	0.118497	1.5	0.0789981
Haloxyfop-P	RF-0235-006-PPP	0.117595	#N/A	#N/A
Heptachlor exo-epoxide	RF-0236-008-PPP	0.116224	excluded	#VALUE!
Cycloxydim (RD)	RF-0106-001-PPP	0.114042	9	0.0126714
Propaquizafop	RF-0356-001-PPP	0.113862	1.5	0.0759082
Sum T-2 and HT-2	RF-00000320-TOX	0.1136	excluded	#VALUE!
Fluazifop-Butyl	RF-0699-001-PPP	0.112547	#N/A	#N/A
3-MCPD (Sum free and bound)	RF-00000378-ORG	0.112468	#N/A	#N/A
Azimsulfuron	RF-0031-001-PPP	0.112119	1.5	0.0747462
Lambda-cyhalothrin (sum of isomers)	RF-1004-001-PPP	0.111998	#N/A	#N/A
cis-Permethrin	RF-0842-002-PPP	0.111883	#N/A	#N/A
Fumonisin B1	RF-00000177-TOX	0.10755	1.5	0.0717003
PCB-105	RF-00000117-ORG	0.106876	excluded	#VALUE!
Mecoprop	RF-0273-003-PPP	0.10644	#N/A	#N/A
Quinoclamine	RF-0886-001-PPP	0.106372	0.0025	42.5487
Dimefuron	RF-0623-001-PPP	0.105762	#N/A	#N/A
Metaldehyde	RF-0282-001-PPP	0.105754	30	0.00352512
Isoxaflutole	RF-0259-002-PPP	0.105677	#N/A	#N/A
Dicamba	RF-0124-001-PPP	0.105424	1.5	0.0702829
Cycluron	RF-0583-001-PPP	0.105286	#N/A	#N/A
Fluoxastrobin	RF-0211-001-PPP	0.105179	1.5	0.0701196
Terbufos Sulfone	RF-0412-003-PPP	0.104475	#N/A	#N/A
Benthiavalicarb isopropyl	RF-0043-003-PPP	0.104389	#N/A	#N/A
Profluralin	RF-0858-001-PPP	0.104167	#N/A	#N/A
Dinitramine	RF-0630-001-PPP	0.104078	#N/A	#N/A
Flumetralin	RF-0706-001-PPP	0.103707	0.0025	41.4826
Cythioate	RF-0590-001-PPP	0.103602	#N/A	#N/A
Diclofop	RF-0128-002-PPP	0.103578	#N/A	#N/A
Primisulfuron	RF-0855-001-PPP	0.103523	#N/A	#N/A
Terbufos Sulfoxide	RF-0412-004-PPP	0.103292	#N/A	#N/A
Nitralin	RF-0812-001-PPP	0.102935	#N/A	#N/A
Acetochlor	RF-0015-001-PPP	0.102837	0.0025	41.135
Flufenacet	RF-0203-002-PPP	0.102754	#N/A	#N/A
Cyflufenamid	RF-0107-001-PPP	0.10263	1.5	0.0684197
Bensulfuron-Methyl	RF-0494-001-PPP	0.102485	1.5	0.0683232
Fensulfothion-oxon-sulphone	RF-0685-005-PPP	0.102443	#N/A	#N/A
Fensulfothion oxon	RF-0685-004-PPP	0.102443	#N/A	#N/A
Benthiavalicarb	RF-0043-002-PPP	0.101905	#N/A	#N/A
Dinotefuran	RF-0633-001-PPP	0.101666	0.0025	40.6663
Pebulate	RF-0835-001-PPP	0.101452	#N/A	#N/A
Flamprop	RF-1046-001-PPP	0.101353	#N/A	#N/A
Quizalofop-P	RF-0384-002-PPP	0.10134	#N/A	#N/A
TEPP	RF-0410-001-PPP	0.100828	#N/A	#N/A
Pyraflufen-ethyl	RF-0371-001-PPP	0.100629	#N/A	#N/A
Phosfolan	RF-1017-001-PPP	0.100539	#N/A	#N/A
Beflubutamid	RF-0037-001-PPP	0.0997804	1.5	0.0665203
Quizalofop	RF-0384-004-PPP	0.0995742	#N/A	#N/A
Chlorsulfuron	RF-0089-001-PPP	0.0990066	1.5	0.0660044
Sulfosulfuron	RF-0399-001-PPP	0.0987	1.5	0.0658
Pinoxaden	RF-0346-001-PPP	0.0985131	9	0.0109459
2,4,5-T	RF-0009-001-PPP	0.0981989	#N/A	#N/A
Carbendazim and thiophanate-methyl	RF-1002-001-PPP	0.097898	#N/A	#N/A
Temephos	RF-0911-001-PPP	0.0975135	#N/A	#N/A
Fenchlorphos-oxon	RF-0178-003-PPP	0.0969277	#N/A	#N/A
Imazapyr	RF-0744-001-PPP	0.0968842	#N/A	#N/A
Imazethapyr	RF-0745-001-PPP	0.096852	#N/A	#N/A
Prosulfuron	RF-0367-001-PPP	0.0957616	1.5	0.0638411
Metosulam	RF-0298-001-PPP	0.0957563	1.5	0.0638375
Mefenpyr	RF-0777-001-PPP	0.0957054	#N/A	#N/A
Ametoctradin	RF-1055-001-PPP	0.0956861	#N/A	#N/A
Butafenacil	RF-0520-001-PPP	0.0955708	0.0025	38.2283
Terbufos and its sulfoxide and sulfone	RF-0412-001-PPP	0.0955594	#N/A	#N/A
2,4-DB-A	RF-0008-001-PPP	0.0943272	1.5	0.0628848
Amitrole	RF-0025-001-PPP	0.094018	1.5	0.0626786
2-anilino-4-(2-hydroxypropyl)- 6-methylpyrimidin	RF-0274-003-PPP	0.0935783	#N/A	#N/A
Forchlorfenuron	RF-0196-001-PPP	0.0934719	1.5	0.0623146
Bromfenvinfos	RF-0513-001-PPP	0.0923218	#N/A	#N/A
Isoxadifen-ethyl	RF-0765-001-PPP	0.0920958	9	0.0102329
Butachlor	RF-0519-001-PPP	0.0915376	#N/A	#N/A
Daminozide (RD)	RF-0117-001-PPP	0.0912611	#N/A	#N/A
Barban	RF-0036-001-PPP	0.0902619	#N/A	#N/A
Ethiofencarb-Sulfoxid	RF-0663-001-PPP	0.0899988	#N/A	#N/A
Ioxynil (RD)	RF-0253-001-PPP	0.0894691	1.5	0.0596461
Fensulfothion and analogues	RF-0685-001-PPP	0.0891732	#N/A	#N/A
Ethiofencarb (sum)	RF-0661-001-PPP	0.0885582	#N/A	#N/A
Cinerin II	RF-1066-003-PPP	0.0884814	#N/A	#N/A
Cinerin I	RF-1066-002-PPP	0.0884814	#N/A	#N/A
Pyrethrin II	RF-0374-003-PPP	0.0884814	0.0025	35.3925
Pyrethrin I	RF-0374-002-PPP	0.0884814	0.0025	35.3925
Jasmolin II	RF-0374-005-PPP	0.0884814	#N/A	#N/A
Novaluron	RF-0313-001-PPP	0.0876624	#N/A	#N/A
Dichlormid	RF-0601-001-PPP	0.0875635	#N/A	#N/A
Cymiazole	RF-0586-001-PPP	0.0862873	#N/A	#N/A
Acibenzolar acid (CGA 210007)	RF-0016-003-PPP	0.0860122	#N/A	#N/A
Naptalam	RF-0804-001-PPP	0.0842828	#N/A	#N/A
Imazamox	RF-0247-001-PPP	0.0833592	1.5	0.0555728
Butocarboxim	RF-0522-001-PPP	0.0833581	#N/A	#N/A
Cloquintocet	RF-0567-001-PPP	0.083146	#N/A	#N/A
Isodrin	RF-0755-001-PPP	0.0821772	#N/A	#N/A
Emamectin B1b	RF-0650-001-PPP	0.0820501	#N/A	#N/A
Emamectin B1a	RF-0649-001-PPP	0.0820501	#N/A	#N/A
Butocarboxim (sum)	RF-0523-001-PPP	0.0819914	#N/A	#N/A
Fensulfothion-sulfon	RF-0685-003-PPP	0.0818251	#N/A	#N/A
Butocarboxim sulfone	RF-0986-001-PPP	0.0818065	#N/A	#N/A
Methomyl-Oxime	RF-0784-001-PPP	0.0818016	#N/A	#N/A
Fomesafen	RF-0723-001-PPP	0.0803632	#N/A	#N/A
Famphur	RF-0670-001-PPP	0.0800865	#N/A	#N/A
Fipronil-Sulfide	RF-0693-001-PPP	0.0800629	#N/A	#N/A
Benthiavalicarb (RD)	RF-0043-001-PPP	0.0800289	0.3	0.266763
Etaconazole	RF-0657-001-PPP	0.0800185	#N/A	#N/A
Imibenconazole	RF-0746-001-PPP	0.0796023	#N/A	#N/A
Spinetoram (XDE-175)	RF-0392-001-PPP	0.0794007	0.0025	31.7603
Flusulfamide	RF-0719-001-PPP	0.078804	#N/A	#N/A
Tebutam	RF-0908-001-PPP	0.0782745	#N/A	#N/A
Bromoxynil	RF-0053-002-PPP	0.0779596	0.0025	31.1839
Difenzoquat	RF-0619-001-PPP	0.0776976	#N/A	#N/A
Nithiazine	RF-0811-001-PPP	0.077483	#N/A	#N/A
Pyridalyl	RF-0876-001-PPP	0.0773338	1.5	0.0515559
Fluotrimazole	RF-0713-001-PPP	0.0771013	#N/A	#N/A
Dipropetryn	RF-1030-001-PPP	0.0771013	#N/A	#N/A
Imazaquin	RF-0248-001-PPP	0.0771013	1.5	0.0514008
Isobenzan	RF-0998-001-PPP	0.0771013	#N/A	#N/A
Mesotrione (RD)	RF-0279-001-PPP	0.0770934	#N/A	#N/A
Cyclanilide	RF-0105-001-PPP	0.0770865	1.5	0.051391
Pretilachlor	RF-0854-001-PPP	0.077024	#N/A	#N/A
Bromocyclen	RF-0515-001-PPP	0.077008	#N/A	#N/A
Neburon	RF-0805-001-PPP	0.077008	#N/A	#N/A
Nitrapyrin	RF-0813-001-PPP	0.077008	1.5	0.0513387
Thidiazuron	RF-0929-001-PPP	0.0767047	1.5	0.0511364
Flamprop-methyl	RF-1048-001-PPP	0.0758084	#N/A	#N/A
PCB-138	RF-00000169-ORG	0.0755261	excluded	#VALUE!
Flucycloxuron	RF-0200-001-PPP	0.0748434	#N/A	#N/A
Quinmerac	RF-0381-001-PPP	0.0742848	0.0025	29.7139
Chlordecone	RF-0076-001-PPP	0.0727145	#N/A	#N/A
Chlorates	RF-00000015-CHE	0.0723893	excluded	#VALUE!
Carfentrazone-ethyl (RD)	RF-0070-001-PPP	0.0721711	0.0025	28.8684
Benalaxyl-M	RF-0038-003-PPP	0.0719313	#N/A	#N/A
Flurprimidole	RF-0216-001-PPP	0.0719014	#N/A	#N/A
2,6-Dichlorobenzamide	RF-0602-001-PPP	0.0694454	#N/A	#N/A
Carbofuran, 3-keto	RF-0534-001-PPP	0.069392	#N/A	#N/A
Inabenfide	RF-0750-001-PPP	0.0692212	#N/A	#N/A
glycidol ester	RF-00001344-PAR	0.0688448	#N/A	#N/A
Zearalenone	RF-00000170-TOX	0.0686215	1.5	0.0457477
Fenpropimorph carboxylic acid (BF 421-2)	RF-0185-002-PPP	0.0685604	#N/A	#N/A
Tin (Sn) (Total)	RF-00000193-CHE	0.0683895	excluded	#VALUE!
Tetrahydrophthalimide	RF-0921-001-PPP	0.0659366	#N/A	#N/A
Alanycarb	RF-0462-001-PPP	0.0659366	#N/A	#N/A
Fenfluthrin	RF-0675-001-PPP	0.0659366	#N/A	#N/A
Hexachlorobutadiene	RF-1033-001-PPP	0.0659366	excluded	#VALUE!
Buturon	RF-0527-001-PPP	0.0659366	#N/A	#N/A
Chlorthion	RF-0560-001-PPP	0.0659366	#N/A	#N/A
Cyhalothrin	RF-0584-001-PPP	0.0659366	#N/A	#N/A
PCB-153	RF-00000186-ORG	0.0656159	excluded	#VALUE!
Chromafenozide	RF-0094-001-PPP	0.0645539	1.5	0.0430359
Aspon	RF-0476-001-PPP	0.0645539	#N/A	#N/A
Allidochlor	RF-1023-001-PPP	0.0620878	#N/A	#N/A
Chlorimuron-Ethyl	RF-0553-001-PPP	0.0620878	#N/A	#N/A
Daimuron	RF-0591-001-PPP	0.0620878	#N/A	#N/A
Fluazuron	RF-0701-001-PPP	0.0620878	#N/A	#N/A
Penfluron	RF-0836-001-PPP	0.0620878	#N/A	#N/A
Schradan	RF-0890-001-PPP	0.0620878	#N/A	#N/A
Bensulide	RF-0495-001-PPP	0.0620878	1.5	0.0413918
Fluridone	RF-0718-001-PPP	0.0620878	0.0025	24.8351
Ancymidol	RF-0473-001-PPP	0.0620878	#N/A	#N/A
Anilofos	RF-0474-001-PPP	0.0620878	#N/A	#N/A
Isocarbamid	RF-0753-001-PPP	0.0620878	#N/A	#N/A
Rabenzazole	RF-0888-001-PPP	0.0620878	#N/A	#N/A
Thenylchlor	RF-0924-001-PPP	0.0620878	#N/A	#N/A
Thiazopyr	RF-0928-001-PPP	0.0620878	1.5	0.0413918
Coumachlor	RF-0570-001-PPP	0.0620878	#N/A	#N/A
Noviflumuron	RF-0818-001-PPP	0.0620878	#N/A	#N/A
Flamprop-isopropyl	RF-1047-001-PPP	0.0596217	#N/A	#N/A
Fluacrypyrim	RF-0697-001-PPP	0.0596217	#N/A	#N/A
Sulfometuron-Methyl	RF-0902-001-PPP	0.0596217	#N/A	#N/A
6-Benzyladenin	RF-1062-001-PPP	0.0581219	1.5	0.0387479
Amisulbrom	RF-0470-001-PPP	0.0581219	1.5	0.0387479
Penoxsulam	RF-0332-001-PPP	0.0581219	0.0025	23.2487
Isonoruron	RF-1035-001-PPP	0.0581219	#N/A	#N/A
Ethoxysulfuron	RF-0166-001-PPP	0.0581219	1.5	0.0387479
Imazosulfuron	RF-0249-001-PPP	0.0581219	1.5	0.0387479
Bispyribac	RF-0507-001-PPP	0.0581219	#N/A	#N/A
Mesosulfuron-methyl (other)	RF-0278-001-PPP	0.0581219	#N/A	#N/A
Florasulam	RF-0195-001-PPP	0.057061	1.5	0.0380407
HT-2 toxin	RF-00000162-TOX	0.0568038	0.0025	22.7215
Butoxycarboxim	RF-0525-001-PPP	0.055318	#N/A	#N/A
Fentin hydroxide	RF-0189-001-PPP	0.0540911	#N/A	#N/A
Thiabendazole, 5-Hydroxy-	RF-0926-001-PPP	0.053971	#N/A	#N/A
Chlorfenprop-Methyl	RF-0548-001-PPP	0.0536851	#N/A	#N/A
Isopropalin	RF-0763-001-PPP	0.0536851	#N/A	#N/A
Primisulfuron-Methyl	RF-0856-001-PPP	0.0536851	1.5	0.0357901
2,4,5-TP	RF-0458-001-PPP	0.0536851	#N/A	#N/A
Chlorflurenol-Methyl	RF-0551-001-PPP	0.0536851	#N/A	#N/A
Chlorthal	RF-0559-001-PPP	0.0536851	#N/A	#N/A
Isomethiozin	RF-0761-001-PPP	0.0536851	#N/A	#N/A
Sebuthylazine	RF-0891-001-PPP	0.0536851	#N/A	#N/A
Terbucarb	RF-0913-001-PPP	0.0536851	#N/A	#N/A
Fenchlorazol-Ethyl	RF-0673-001-PPP	0.0536851	1.5	0.0357901
Chlorflurenol	RF-0550-001-PPP	0.0536851	#N/A	#N/A
Piperophos	RF-0849-001-PPP	0.0536851	#N/A	#N/A
Dioxabenzofos	RF-0635-001-PPP	0.0536851	#N/A	#N/A
Benomyl	RF-0041-003-PPP	0.052836	#N/A	#N/A
Mefenpyr-diethyl	RF-00000026-PAR	0.0527229	#N/A	#N/A
1-naphthylacetic acid	RF-0007-001-PPP	0.0514151	1.5	0.0342767
Cyhalothrin, gamma-	RF-0585-001-PPP	0.0503062	1.5	0.0335375
T-2 toxin	RF-00000161-TOX	0.0462336	0.0025	18.4935
Bixafen and desmethyl-bixafen	RF-00000010-PAR	0.0457951	#N/A	#N/A
Fluopyram and M25	RF-00000023-PAR	0.0457757	#N/A	#N/A
Fipronil-Desulfinyl	RF-0692-002-PPP	0.045661	#N/A	#N/A
HCH-epsilon	RF-0240-004-PPP	0.0453694	excluded	#VALUE!
Mesosulfuron-methyl	RF-0278-003-PPP	0.0452397	1.5	0.0301598
Copper (Cu)	RF-00000167-CHE	0.0449667	excluded	#VALUE!
Beta-cypermethrin	RF-0112-003-PPP	0.0437444	#N/A	#N/A
Ioxynil octanoate	RF-0253-003-PPP	0.0388234	#N/A	#N/A
Oxasulfuron	RF-0321-001-PPP	0.0387307	1.5	0.0258205
Fenclorim	RF-0674-001-PPP	0.0387307	#N/A	#N/A
Thiazafluron	RF-0927-001-PPP	0.0387307	#N/A	#N/A
Meptyldinocap (RD)	RF-0276-001-PPP	0.035865	0.0025	14.346
4-Phenylphenol	RF-0823-002-PPP	0.035865	#N/A	#N/A
Alloxydim	RF-0465-001-PPP	0.035865	#N/A	#N/A
Clethodim, 5-Hydroxy-Sulfon	RF-0096-009-PPP	0.035865	#N/A	#N/A
Clethodim-Imin-Sulfon	RF-0096-007-PPP	0.035865	#N/A	#N/A
Clethodim-Imin-Sulfoxid	RF-0096-006-PPP	0.035865	#N/A	#N/A
Clethodim-Sulfon	RF-0096-002-PPP	0.035865	#N/A	#N/A
Clethodim-Sulfoxid	RF-0096-004-PPP	0.035865	#N/A	#N/A
Fumonisin B2	RF-00000178-TOX	0.0356173	1.5	0.0237449
Siduron	RF-0894-001-PPP	0.0352792	#N/A	#N/A
Heptachlor (other)	RF-0236-006-PPP	0.0348289	excluded	#VALUE!
Quizalofop-P-ethyl	RF-0887-002-PPP	0.0345429	1.5	0.0230286
PCB-180	RF-00000212-ORG	0.0345263	excluded	#VALUE!
PCB-114	RF-00000118-ORG	0.0335433	excluded	#VALUE!
Dimethenamid朴	RF-0137-001-PPP	0.0315588	#N/A	#N/A
Alpha-(3-hydroxybutyl) - alpha - (4-chloro-phenyl) - 1H - 1,2,4 - triazole -1-propanenitrile (RH9090	RF-1005-001-PPP	0.0303669	#N/A	#N/A
Fumonisins	RF-00000174-TOX	0.0301572	#N/A	#N/A
Chlordane	RF-0075-002-PPP	0.029843	#N/A	#N/A
Inorganic Arsenic	RF-00000135-CHE	0.0277094	excluded	#VALUE!
PCB-189	RF-00000124-ORG	0.0271526	excluded	#VALUE!
Propoxycarbazone sodium	RF-0362-002-PPP	0.0260328	#N/A	#N/A
Prothioconazole-desthio	RF-00000029-PAR	0.0259831	1.5	0.0173221
Avermectin B1a (delta-8,9 isomer)	RF-0011-002-PPP	0.0253398	#N/A	#N/A
Bromadiolone	RF-00002596-PAR	0.0240715	1.5	0.0160477
2,3,5-Trimethacarb	RF-0962-002-PPP	0.023157	#N/A	#N/A
PCB-156	RF-00000121-ORG	0.0225482	excluded	#VALUE!
2-ethylhexyl-MCPA	RF-0271-003-PPP	0.0203797	#N/A	#N/A
Ergotamine	RF-00000137-TOX	0.0180765	#N/A	#N/A
Ergocornine	RF-00000136-TOX	0.0180704	#N/A	#N/A
Ergocorninine	RF-00000143-TOX	0.0180704	#N/A	#N/A
Ergocristine	RF-00000140-TOX	0.0180704	#N/A	#N/A
Ergocristinine	RF-00000147-TOX	0.0180704	#N/A	#N/A
Ergocryptine	RF-00000256-TOX	0.0180704	#N/A	#N/A
Ergocryptinine	RF-00000257-TOX	0.0180704	#N/A	#N/A
Ergometrine	RF-00000134-TOX	0.0180704	#N/A	#N/A
Ergometrinine	RF-00000141-TOX	0.0180704	#N/A	#N/A
Ergosine	RF-00000135-TOX	0.0180704	#N/A	#N/A
Ergosinine	RF-00000142-TOX	0.0180704	#N/A	#N/A
Ergotaminine	RF-00000144-TOX	0.0180704	#N/A	#N/A
Butotyl-MCPA	RF-0271-001-PPP	0.0178347	#N/A	#N/A
Phenanthrene	RF-00000063-ORG	0.0162063	excluded	#VALUE!
Zearalenol	RF-00000171-TOX	0.0161544	#N/A	#N/A
T-2/HT-2 toxins	RF-00000432-TOX	0.015853	excluded	#VALUE!
Brompyrazon	RF-0987-001-PPP	0.0141069	#N/A	#N/A
PCB-157	RF-00000122-ORG	0.0138569	excluded	#VALUE!
Acenaphthylene	RF-00000043-ORG	0.0118749	#N/A	#N/A
Patulin	RF-00000157-TOX	0.0110103	30	0.000367009
Nickel (Ni)	RF-00000182-CHE	0.0102716	excluded	#VALUE!
Polycyclic aromatic hydrocarbons	RF-00000040-ORG	0.00884644	#N/A	#N/A
Aflatoxins	RF-00000149-TOX	0.0087446	excluded	#VALUE!
3-MCPD (Free)	RF-00000377-ORG	0.00802426	#N/A	#N/A
Fluoranthene	RF-00000066-ORG	0.00792929	1.5	0.00528619
Carbon disulphide	RF-0151-005-PPP	0.00777266	#N/A	#N/A
Chrysene	RF-00000053-ORG	0.00774447	0.0025	3.09779
Pyrene	RF-00000064-ORG	0.00746599	0.0025	2.9864
Fluorene	RF-00000060-ORG	0.00736083	1.5	0.00490722
Perchlorate	RF-00001336-PAR	0.00723893	#N/A	#N/A
Benzo-a-anthracene	RF-00000045-ORG	0.00661995	0.0025	2.64798
Perfluorooctanesulfonamide	RF-00000461-ORG	0.00653339	excluded	#VALUE!
Parlar No 62	RF-0059-005-PPP	0.00645783	#N/A	#N/A
Parlar No 26	RF-0059-004-PPP	0.00645783	#N/A	#N/A
Parlar No 50	RF-0059-006-PPP	0.00645783	#N/A	#N/A
Aflatoxin (sum of B1, B2, G1, G2)	RF-00000435-TOX	0.00645354	excluded	#VALUE!
Benzoylprop	RF-0501-001-PPP	0.00608931	#N/A	#N/A
Benzo-b-fluoranthene	RF-00000047-ORG	0.00542947	0.0025	2.17179
Phorate-oxonsulfone	RF-0336-006-PPP	0.00482446	#N/A	#N/A
Selenium (Se)	RF-00000184-CHE	0.00441574	excluded	#VALUE!
Ethametsulfuron-Methyl	RF-0658-001-PPP	0.00431866	1.5	0.00287911
Anthracene	RF-00000044-ORG	0.00412994	0.0025	1.65197
PCB-170	RF-00000201-ORG	0.00400629	excluded	#VALUE!
Nonachlor-Trans	RF-0999-001-PPP	0.00390807	#N/A	#N/A
Cyclopenta-c,d-pyrene	RF-00000054-ORG	0.00361927	0.0025	1.44771
Aflatoxin G1	RF-00000152-TOX	0.00292693	excluded	#VALUE!
Benzo-a-pyrene	RF-00000046-ORG	0.0028905	0.0025	1.1562
Perfluorooctanoic acid	RF-00000359-ORG	0.00282534	excluded	#VALUE!
Aflatoxin B1	RF-00000150-TOX	0.00274179	excluded	#VALUE!
Perfluoroundecanoic acid	RF-00000362-ORG	0.00273472	excluded	#VALUE!
Perfluorodecanoic acid	RF-00000361-ORG	0.00271446	excluded	#VALUE!
Nicotine	RF-0809-001-PPP	0.00264431	1.5	0.00176287
Perfluorooctane sulfonate	RF-00000354-ORG	0.00260329	excluded	#VALUE!
Perfluoroheptanoic acid	RF-00000358-ORG	0.00245541	excluded	#VALUE!
Perfluorononanoic acid	RF-00000360-ORG	0.00243448	excluded	#VALUE!
Dibenzo-a,h-anthracene	RF-00000056-ORG	0.00238008	#N/A	#N/A
Perfluorohexanoic acid	RF-00000357-ORG	0.00229421	excluded	#VALUE!
Cyanamide including salts expressed as cyanamide	RF-0103-001-PPP	0.0021828	1.5	0.0014552
2,4-D-Methylester	RF-0010-002-PPP	0.0021828	#N/A	#N/A
Propamocarb hydrochloride	RF-0354-003-PPP	0.0021828	#N/A	#N/A
Benzo-j-fluoranthene	RF-00000051-ORG	0.00214019	0.0025	0.856077
Benzo-e-pyrene	RF-00000049-ORG	0.00196089	0.0025	0.784355
Aflatoxin B2	RF-00000151-TOX	0.001885	excluded	#VALUE!
Acenaphthene	RF-00000042-ORG	0.00188018	1.5	0.00125345
Sum of 6 PCB indicators	RF-00000460-ORG	0.0017788	excluded	#VALUE!
Aflatoxin G2	RF-00000153-TOX	0.00176883	excluded	#VALUE!
Benzo-b+j-fluoranthene	RF-00000065-ORG	0.00175469	excluded	#VALUE!
Perfluoropentanoic acid	RF-00000401-ORG	0.00160554	#N/A	#N/A
Benzo-g,h,i-perylene	RF-00000050-ORG	0.00156312	0.0025	0.625246
Indenol-1,2,3,c,d-pyrene	RF-00000061-ORG	0.00137338	0.0025	0.549353
5-methylchrysene	RF-00000041-ORG	0.00118023	#N/A	#N/A
Benzo-k-fluoranthene	RF-00000052-ORG	0.00115417	0.0025	0.461668
Benzo-c-fluorene	RF-00000048-ORG	0.000967827	#N/A	#N/A
Dibenzo-a,i-pyrene	RF-00000058-ORG	0.000825616	0.0025	0.330246
Dibenzo-a,l-pyrene	RF-00000059-ORG	0.000795699	0.0025	0.31828
Dibenzo-a,h-pyrene	RF-00000057-ORG	0.00073864	0.0025	0.295456
Perylene	RF-00000069-ORG	0.000703841	0.0025	0.281536
Dibenzo-a,e-pyrene	RF-00000055-ORG	0.000667217	0.0025	0.266887
BDE-99	RF-00000100-ORG	0.000515502	excluded	#VALUE!
Fipronil (other)	RF-0692-001-PPP	0.000232778	#N/A	#N/A
BDE-209	RF-00000104-ORG	0.000217093	excluded	#VALUE!
Tetrabromobisphenol-A	RF-00000075-ORG	0.000116537	1.5	7.76915e-05
HBCD alpha isomer	RF-00000078-ORG	9.44912e-05	excluded	#VALUE!
PCB-77	RF-00000128-ORG	8.93614e-05	excluded	#VALUE!
HBCD gamma isomer	RF-00000080-ORG	8.84289e-05	excluded	#VALUE!
Trifloxystrobin and its metabolite CGA 321113	RF-00000032-PAR	8.23565e-05	#N/A	#N/A
Ivermectin	RF-0767-001-PPP	7.96405e-05	#N/A	#N/A
OCDD	RF-00000346-ORG	7.42634e-05	excluded	#VALUE!
HBCD beta isomer	RF-00000079-ORG	4.68041e-05	excluded	#VALUE!
Diacetoxyscirpenol	RF-00000163-TOX	4.52911e-05	#N/A	#N/A
Aflatoxin M1	RF-00000155-TOX	3.20496e-05	excluded	#VALUE!
BDE-47	RF-00000098-ORG	2.20143e-05	excluded	#VALUE!
OCDF	RF-00000339-ORG	7.0693e-06	excluded	#VALUE!
BDE-100	RF-00000099-ORG	3.23522e-06	excluded	#VALUE!
PCB-126	RF-00000126-ORG	2.27028e-06	excluded	#VALUE!
BDE-183	RF-00000103-ORG	2.14263e-06	excluded	#VALUE!
BDE-153	RF-00000102-ORG	1.85763e-06	excluded	#VALUE!
BDE-154	RF-00000101-ORG	1.74338e-06	excluded	#VALUE!
BDE-28	RF-00000097-ORG	9.59308e-07	excluded	#VALUE!
BB-153	RF-00000091-ORG	9.51065e-07	excluded	#VALUE!
PCB-169	RF-00000127-ORG	7.23517e-07	excluded	#VALUE!
PCB-81	RF-00000129-ORG	6.16817e-07	excluded	#VALUE!
BB-52	RF-00000390-ORG	6.10114e-07	excluded	#VALUE!
BB-101	RF-00000388-ORG	5.83036e-07	excluded	#VALUE!
1,2,3,6,7,8-HxCDF	RF-00000333-ORG	4.49408e-07	excluded	#VALUE!
WHO-PCDD/F-PCB-TEQ	RF-00000471-ORG	3.45262e-07	excluded	#VALUE!
1,2,3,4,6,7,8-HpCDD	RF-00000341-ORG	3.21198e-07	excluded	#VALUE!
TEQ dioxins and dioxin-like PCBs UB	RF-00000395-ORG	2.95908e-07	excluded	#VALUE!
2,3,7,8-TCDD	RF-00000345-ORG	2.6855e-07	excluded	#VALUE!
1,2,3,4,6,7,8-HpCDF	RF-00000330-ORG	2.22334e-07	excluded	#VALUE!
1,2,3,7,8-PeCDD	RF-00000344-ORG	2.15726e-07	excluded	#VALUE!
Hydroxymethylfurfural	RF-00000379-ORG	2.07581e-07	0.0025	8.30322e-05
1,2,3,4,7,8,9-HpCDF	RF-00000331-ORG	2.05198e-07	excluded	#VALUE!
TEQ Dioxin-like PCBs UB	RF-00000465-ORG	1.95042e-07	excluded	#VALUE!
2,3,7,8-TCDF	RF-00000338-ORG	1.9277e-07	excluded	#VALUE!
WHO-PCB-TEQ	RF-00000470-ORG	1.86366e-07	excluded	#VALUE!
1,2,3,7,8,9-HxCDD	RF-00000343-ORG	1.79494e-07	excluded	#VALUE!
1,2,3,7,8,9-HxCDF	RF-00000334-ORG	1.75861e-07	excluded	#VALUE!
TEQ Dioxin-like PCBs LB	RF-00000463-ORG	1.68514e-07	excluded	#VALUE!
TEQ Dioxin-like PCBs MB	RF-00000464-ORG	1.65082e-07	excluded	#VALUE!
WHO-PCDD/F-TEQ	RF-00000472-ORG	1.60275e-07	excluded	#VALUE!
1,2,3,7,8-PeCDF	RF-00000335-ORG	1.57538e-07	excluded	#VALUE!
1,2,3,6,7,8-HxCDD	RF-00000342-ORG	1.55381e-07	excluded	#VALUE!
TEQ dioxins and dioxin-like PCBs LB	RF-00000383-ORG	1.49349e-07	excluded	#VALUE!
1,2,3,4,7,8-HxCDD	RF-00000347-ORG	1.47276e-07	excluded	#VALUE!
2,3,4,7,8-PeCDF	RF-00000337-ORG	1.27822e-07	excluded	#VALUE!
1,2,3,4,7,8-HxCDF	RF-00000332-ORG	1.15518e-07	excluded	#VALUE!
2,3,4,6,7,8-HxCDF	RF-00000336-ORG	1.14078e-07	excluded	#VALUE!
TEQ dioxins (PCDD and PCDF) UB	RF-00000382-ORG	1.1221e-07	excluded	#VALUE!
TEQ dioxins (PCDD and PCDF) LB	RF-00000381-ORG	8.29595e-08	excluded	#VALUE!

## Sheet: TTC evaluation
For TTC, Cramer class was based on:	ToxTree 3.0, revised Cramer Class decision tree
OP-ester or carbamate	SMILES evaluation with SMARTS for OP-ester or carbamate
Genetic toxixity alerts based on:	DEREK Nexus 2.2 knowledge base 2018 and OECD QSAR Toolbox v4.3
Compound	SSD1 Code	representative structure SMILES from EuroMix Inventory	TTC applicable?	TTC exclusion rule applicable	TTC (ug/kg bw/day)	ToxTree 3.1.0.1851 Revised Cramer Class Decision Tree	OP-ester or Carbamate?	Genotoxicity alerts 2 out of 3 evaluation
1-naphthylacetamide	RF-0006-001-PPP	c12c(cccc1CC(N)=O)cccc2			1.5	High (Class III)	FALSE	FALSE
1-naphthylacetic acid	RF-0007-001-PPP	c1ccc2c(c1)cccc2CC(=O)O			1.5	High (Class III)	FALSE	FALSE
2,4-D	RF-0010-003-PPP	c1cc(c(cc1Cl)Cl)OCC(=O)O			1.5	High (Class III)	FALSE	FALSE
2,4-DB-A	RF-0008-001-PPP	c1(c(cc(cc1)Cl)Cl)OCCCC(=O)O			1.5	High (Class III)	FALSE	FALSE
2-phenylphenol	RF-0823-001-PPP	c1(c2c(cccc2)O)ccccc1			1.5	High (Class III)	FALSE	FALSE
4-CPA	RF-0460-001-PPP	c1(ccc(cc1)Cl)OCC(=O)O			1.5	High (Class III)	FALSE	FALSE
6-Benzyladenin	RF-1062-001-PPP	c12c(NCc3ccccc3)ncnc1nc[nH]2			1.5	High (Class III)	FALSE	FALSE
Abamectin (RD)	RF-0011-001-PPP	C1=2[C@@]3([C@H](OC1)[C@@H](C(C)=C[C@H]3C(O[C@@H]1C[C@]3(O[C@@H](C1)CC=C([C@H]([C@H](C=CC2)C)O[C@H]1C[C@@H]([C@@H](O[C@H]2C[C@@H]([C@@H](O)[C@@H](O2)C)OC)[C@@H](O1)C)OC)C)O[C@@H]([C@@H](C)C=C3)[C@H](CC)C)=O)O)O			0.0025	High (Class III)	FALSE	TRUE
Acenaphthene	RF-00000042-ORG	c12c3CCc1cccc2ccc3			1.5	High (Class III)	FALSE	FALSE
Acephate	RF-0012-001-PPP	N([P@@](OC)(SC)=O)C(C)=O			1.5	High (Class III)	FALSE	FALSE
Acetamiprid	RF-0014-001-PPP	C/C(=N\C#N)/N(C)Cc1ccc(nc1)Cl			1.5	High (Class III)	FALSE	FALSE
Acetochlor	RF-0015-001-PPP	c1(N(C(=O)CCl)COCC)c(cccc1C)CC			0.0025	High (Class III)	FALSE	TRUE
Acifluorfen	RF-0461-001-PPP	c1cc(c(cc1C(F)(F)F)Cl)Oc2ccc(c(c2)C(=O)O)[N+](=O)[O-]			0.0025	High (Class III)	FALSE	TRUE
Aclonifen	RF-0017-001-PPP	c1ccccc1Oc1c(Cl)c(N)c([N+](=O)[O-])cc1			0.0025	High (Class III)	FALSE	TRUE
Acrinathrin	RF-0018-001-PPP	c1c(Oc2ccccc2)cccc1[C@@H](C#N)OC(=O)[C@H]1C(C)(C)[C@H]1\C=C/C(=O)OC(C(F)(F)F)C(F)(F)F			0.0025	High (Class III)	FALSE	TRUE
Acrylamide	RF-00000410-ORG	C(C=C)(N)=O			0.0025	Low (Class I)	FALSE	TRUE
Alachlor	RF-0019-001-PPP	c1(N(C(CCl)=O)COC)c(CC)cccc1CC			0.0025	High (Class III)	FALSE	TRUE
Aldicarb (RD)	RF-0020-001-PPP	CNC(=O)ON=CC(C)(C)SC			0.3	High (Class III)	TRUE	FALSE
Allethrin	RF-0464-001-PPP	CC(=C[C@@H]1[C@@H](C(=O)OC2CC(=O)C(=C2C)CC=C)C1(C)C)C			0.0025	Intermediate (Class II)	FALSE	TRUE
Amidosulfuron	RF-0022-001-PPP	CN(S(=O)(=O)C)S(=O)(=O)NC(=O)Nc1nc(cc(n1)OC)OC			1.5	High (Class III)	FALSE	FALSE
Amisulbrom	RF-0470-001-PPP	Cc1c(c2ccc(cc2n1S(=O)(=O)c3ncn(n3)S(=O)(=O)N(C)C)F)Br			1.5	High (Class III)	FALSE	FALSE
Amitraz (RD)	RF-0024-001-PPP	c1(c(cc(C)cc1)C)\N=C\N(\C=N\c1c(cc(C)cc1)C)C			1.5	High (Class III)	FALSE	FALSE
Amitrole	RF-0025-001-PPP	c1[nH]c(nn1)N			1.5	High (Class III)	FALSE	FALSE
Anilazine	RF-0026-001-PPP	c1(Nc2c(cccc2)Cl)nc(nc(n1)Cl)Cl			1.5	High (Class III)	FALSE	FALSE
Anthracene	RF-00000044-ORG	c12c(cc3ccccc3c1)cccc2			0.0025	High (Class III)	FALSE	TRUE
Anthraquinone	RF-0475-001-PPP	c12c(C(c3ccccc3C1=O)=O)cccc2			0.0025	High (Class III)	FALSE	TRUE
Atrazine	RF-0029-001-PPP	CCNc1nc(nc(n1)Cl)NC(C)C			1.5	High (Class III)	FALSE	FALSE
Azadirachtin	RF-0030-001-PPP	C1[C@H]([C@]2(C(=O)OC)[C@H]3[C@@]4(CO[C@@]([C@H]4[C@]([C@@H]([C@@H]3OC2)O)(C)[C@@]23O[C@]2([C@@H]2[C@@]4([C@H](O[C@@H]3C2)OC=C4)O)C)(C(OC)=O)O)[C@H]1OC(=O)\C(C)=C\C)OC(=O)C			0.0025	High (Class III)	FALSE	TRUE
Azafenidin	RF-0483-001-PPP	C#CCOC1=C(C=C(C(=C1)N2C(=O)N3CCCCC3=N2)Cl)Cl			1.5	High (Class III)	FALSE	FALSE
Azimsulfuron	RF-0031-001-PPP	Cn1c(c(cn1)c2nnn(n2)C)S(=O)(=O)NC(=O)Nc3nc(cc(n3)OC)OC			1.5	High (Class III)	FALSE	FALSE
Azinphos-ethyl	RF-0032-001-PPP	CCOP(=S)(OCC)SCN1C(=O)C2=CC=CC=C2N=N1			0.0025	High (Class III)	FALSE	TRUE
Azinphos-methyl	RF-0033-001-PPP	COP(=S)(OC)SCn1c(=O)c2ccccc2nn1			0.0025	High (Class III)	FALSE	TRUE
Azoxystrobin	RF-0035-001-PPP	N#Cc1ccccc1Oc1ncnc(Oc2ccccc2/C(=C\OC)C(=O)OC)c1			1.5	High (Class III)	FALSE	FALSE
Beflubutamid	RF-0037-001-PPP	CCC(C(=O)NCc1ccccc1)Oc2ccc(c(c2)C(F)(F)F)F			1.5	High (Class III)	FALSE	FALSE
Benalaxyl (RD)	RF-0038-001-PPP	Cc1cccc(c1N([C@H](C)C(=O)OC)C(=O)Cc2ccccc2)C			1.5	High (Class III)	FALSE	FALSE
Benfluralin	RF-0039-001-PPP	c1(c(cc(C(F)(F)F)cc1[N+](=O)[O-])[N+](=O)[O-])N(CCCC)CC			0.0025	High (Class III)	FALSE	TRUE
Bensulfuron-Methyl	RF-0494-001-PPP	c1(c(CS(NC(Nc2nc(cc(n2)OC)OC)=O)(=O)=O)cccc1)C(OC)=O			1.5	High (Class III)	FALSE	FALSE
Bensulide	RF-0495-001-PPP	c1(S(NCCSP(OC(C)C)(OC(C)C)=S)(=O)=O)ccccc1			1.5	High (Class III)	FALSE	FALSE
Bentazone (RD)	RF-0042-001-PPP	c12c(C(N(C(C)C)S(N1)(=O)=O)=O)cccc2			1.5	High (Class III)	FALSE	FALSE
Benthiavalicarb (RD)	RF-0043-001-PPP	C[C@H](c1nc2ccc(cc2s1)F)NC(=O)[C@@H](C(C)C)NC(=O)O			0.3	High (Class III)	TRUE	FALSE
Benzo-a-anthracene	RF-00000045-ORG	c12c3c(ccc1cc1ccccc1c2)cccc3			0.0025	High (Class III)	FALSE	TRUE
Benzo-a-pyrene	RF-00000046-ORG	c1ccc2c(c1)cc3ccc4cccc5c4c3c2cc5			0.0025	High (Class III)	FALSE	TRUE
Benzo-b-fluoranthene	RF-00000047-ORG	c12c3c4ccccc4c1cccc2c1ccccc1c3			0.0025	High (Class III)	FALSE	TRUE
Benzo-e-pyrene	RF-00000049-ORG	c12c3c4c5ccccc5c1cccc2ccc3ccc4			0.0025	High (Class III)	FALSE	TRUE
Benzo-g,h,i-perylene	RF-00000050-ORG	c12c3c4c5cccc4ccc3ccc2ccc2c1c5ccc2			0.0025	High (Class III)	FALSE	TRUE
Benzo-j-fluoranthene	RF-00000051-ORG	c12c(c3cccc4c3c1ccc4)ccc1c2cccc1			0.0025	High (Class III)	FALSE	TRUE
Benzo-k-fluoranthene	RF-00000052-ORG	c12c3c4cc5ccccc5cc4c1cccc2ccc3			0.0025	High (Class III)	FALSE	TRUE
Bifenox	RF-0045-001-PPP	COC(=O)c1cc(ccc1[N+](=O)[O-])Oc2ccc(cc2Cl)Cl			0.0025	High (Class III)	FALSE	TRUE
Bifenthrin	RF-0046-001-PPP	Cc1c(cccc1c2ccccc2)COC(=O)[C@@H]3[C@@H](C3(C)C)/C=C(/C(F)(F)F)\Cl			1.5	High (Class III)	FALSE	FALSE
Bitertanol	RF-0048-001-PPP	c1cc(c2ccccc2)ccc1O[C@@H]([C@@H](O)C(C)(C)C)n1ncnc1			1.5	High (Class III)	FALSE	FALSE
Bixafen	RF-1056-001-PPP	Cn1cc(c(n1)C(F)F)C(=O)Nc2ccc(cc2c3ccc(c(c3)Cl)Cl)F			1.5	High (Class III)	FALSE	FALSE
Boscalid	RF-0049-001-PPP	c1nc(Cl)c(cc1)C(Nc1c(cccc1)c1ccc(cc1)Cl)=O			1.5	High (Class III)	FALSE	FALSE
Bromacil	RF-0511-001-PPP	CCC(C)N1C(=O)C(=C(NC1=O)C)Br			1.5	High (Class III)	FALSE	FALSE
Bromadiolone	RF-00002596-PAR	C1=CC=C(C=C1)C(CC(C2=CC=C(C=C2)C3=CC=C(C=C3)Br)O)C4=C(C5=CC=CC=C5OC4=O)O			1.5	High (Class III)	FALSE	FALSE
Bromopropylate	RF-0052-001-PPP	C(c1ccc(Br)cc1)(c1ccc(Br)cc1)(C(OC(C)C)=O)O			1.5	High (Class III)	FALSE	FALSE
Bromoxynil	RF-0053-002-PPP	c1cc(c(cc1Cl)Cl)C2(CC(CO2)Br)Cn3cncn3			0.0025	High (Class III)	FALSE	TRUE
Bupirimate	RF-0055-001-PPP	c1(c(nc(NCC)nc1C)OS(N(C)C)(=O)=O)CCCC			1.5	High (Class III)	FALSE	FALSE
Buprofezin	RF-0056-001-PPP	CC(C)N1/C(=N/C(C)(C)C)/SCN(C1=O)c2ccccc2			1.5	High (Class III)	FALSE	FALSE
Butafenacil	RF-0520-001-PPP	CN1C(=O)N(C(=O)C=C1C(F)(F)F)c2ccc(Cl)c(c2)C(=O)OC(C)(C)C(=O)OCC=C			0.0025	High (Class III)	FALSE	TRUE
Butralin	RF-0057-001-PPP	CCC(C)Nc1c(cc(cc1[N+](=O)[O-])C(C)(C)C)[N+](=O)[O-]			0.0025	High (Class III)	FALSE	TRUE
Butylate	RF-0058-001-PPP	N(CC(C)C)(C(SCC)=O)CC(C)C			1.5	High (Class III)	FALSE	FALSE
Cadusafos	RF-0528-001-PPP	O=P(OCC)(S[C@@H](C)CC)S[C@@H](C)CC			1.5	High (Class III)	FALSE	FALSE
Captan	RF-0061-001-PPP	C1C=CCC2C1C(=O)N(C2=O)SC(Cl)(Cl)Cl			0.0025	High (Class III)	FALSE	TRUE
Carbaryl	RF-0062-001-PPP	c12c(OC(NC)=O)cccc1cccc2			0.3	High (Class III)	TRUE	FALSE
Carbendazim and benomyl (RD)	RF-0041-001-PPP	COC(=O)Nc1[nH]c2ccccc2n1			0.3	High (Class III)	TRUE	FALSE
Carbetamide	RF-0064-001-PPP	c1(NC(O[C@@H](C(NCC)=O)C)=O)ccccc1			0.3	High (Class III)	TRUE	FALSE
Carbofuran (RD)	RF-0065-001-PPP	c12c(CC(O2)(C)C)cccc1OC(NC)=O			0.0025	High (Class III)	TRUE	TRUE
Carbosulfan	RF-0068-001-PPP	c12c(CC(O2)(C)C)cccc1OC(N(SN(CCCC)CCCC)C)=O			0.3	High (Class III)	TRUE	FALSE
Carboxin	RF-0069-001-PPP	C1(C(Nc2ccccc2)=O)=C(OCCS1)C			1.5	High (Class III)	FALSE	FALSE
Carfentrazone-ethyl (RD)	RF-0070-001-PPP	CCOC(=O)C(CC1=CC(=C(C=C1Cl)F)N2C(=O)N(C(=N2)C)C(F)F)Cl			0.0025	High (Class III)	FALSE	TRUE
Chlorantraniliprole (DPX E-2Y45)	RF-0072-001-PPP	Cc1cc(cc(c1NC(=O)c2cc(nn2c3c(cccn3)Cl)Br)C(=O)NC)Cl			1.5	High (Class III)	FALSE	FALSE
Chlordane (RD)	RF-0075-001-PPP	C1C2C(C(C1Cl)Cl)[C@]3(C(=C([C@@]2(C3(Cl)Cl)Cl)Cl)Cl)Cl			1.5	High (Class III)	FALSE	FALSE
Chlordimeform	RF-0545-001-PPP	c1(c(cc(Cl)cc1)C)\N=C\N(C)C			1.5	High (Class III)	FALSE	FALSE
Chlorfenapyr	RF-0077-001-PPP	c1cc(ccc1c1c(C#N)c(c(n1COCC)C(F)(F)F)Br)Cl			1.5	High (Class III)	FALSE	FALSE
Chlorfenvinphos	RF-0079-001-PPP	P(OC(\c1c(cc(Cl)cc1)Cl)=C\Cl)(OCC)(OCC)=O			0.0025	High (Class III)	TRUE	TRUE
Chloridazon	RF-0080-001-PPP	C1=CC=C(C=C1)N2C(=O)C(=C(C=N2)N)Cl			1.5	High (Class III)	FALSE	FALSE
Chlormequat	RF-0081-001-PPP	ClCC[N+](C)(C)C			0.0025	High (Class III)	FALSE	TRUE
Chlorobenzilate	RF-0082-001-PPP	C(c1ccc(cc1)Cl)(c1ccc(cc1)Cl)(C(=O)OCC)O			1.5	High (Class III)	FALSE	FALSE
Chlorothalonil	RF-0084-001-PPP	c1(c(c(c(Cl)c(c1Cl)Cl)C#N)Cl)C#N			1.5	High (Class III)	FALSE	FALSE
Chlorotoluron	RF-0092-001-PPP	c1(c(ccc(c1)NC(=O)N(C)C)C)Cl			1.5	High (Class III)	FALSE	FALSE
Chlorpropham	RF-0086-003-PPP	c1(NC(OC(C)C)=O)cc(ccc1)Cl			0.3	High (Class III)	TRUE	FALSE
Chlorpyrifos	RF-0087-001-PPP	CCOP(=S)(OCC)Oc1c(cc(c(n1)Cl)Cl)Cl			0.0025	High (Class III)	FALSE	TRUE
Chlorpyrifos-methyl	RF-0088-001-PPP	P(=S)(Oc1c(cc(c(n1)Cl)Cl)Cl)(OC)OC			0.0025	High (Class III)	FALSE	TRUE
Chlorsulfuron	RF-0089-001-PPP	Cc1nc(nc(n1)OC)NC(=O)NS(=O)(=O)c2ccccc2Cl			1.5	High (Class III)	FALSE	FALSE
Chromafenozide	RF-0094-001-PPP	Cc1cc(cc(c1)C(=O)N(C(C)(C)C)NC(=O)c2ccc3c(c2C)CCCO3)C			1.5	High (Class III)	FALSE	FALSE
Chrysene	RF-00000053-ORG	c12c(c3c(cccc3)cc2)ccc2c1cccc2			0.0025	High (Class III)	FALSE	TRUE
Cinidon-ethyl (RD)	RF-0095-001-PPP	O(C(=O)C(=C/c1c(ccc(N2C(C3=C(C2=O)CCCC3)=O)c1)Cl)\Cl)CC			0.0025	High (Class III)	FALSE	TRUE
Clethodim (RD)	RF-0096-001-PPP	O=C1C[C@@H](C[C@@H](C)SCC)CC(O)=C1\C(=N\OC\C=C/Cl)CC			1.5	High (Class III)	FALSE	FALSE
Clodinafop (RD)	RF-0097-001-PPP	C[C@H](C(=O)O)Oc1ccc(cc1)Oc2c(cc(cn2)Cl)F			1.5	High (Class III)	FALSE	FALSE
Clofentezine	RF-0098-001-PPP	c1cc(c2nnc(nn2)c2c(cccc2)Cl)c(Cl)cc1			1.5	High (Class III)	FALSE	FALSE
Clomazone	RF-0099-001-PPP	N1(C(=O)C(CO1)(C)C)Cc1c(cccc1)Cl			1.5	High (Class III)	FALSE	FALSE
Clopyralid	RF-0100-001-PPP	c1(c(ccc(n1)Cl)Cl)C(O)=O			1.5	High (Class III)	FALSE	FALSE
Cloquintocet-Mexyl	RF-0568-001-PPP	c1ccc2c(Cl)ccc(OCC(=O)O[C@@H](C)CCCCC)c2n1			1.5	High (Class III)	FALSE	FALSE
Clothianidin	RF-0101-001-PPP	CN=C(NCC1=CN=C(S1)Cl)N[N+](=O)[O-]			0.0025	High (Class III)	FALSE	TRUE
Cyanamide including salts expressed as cyanamide	RF-0103-001-PPP	C(N)#N			1.5	High (Class III)	FALSE	FALSE
Cyanazine	RF-0576-001-PPP	CCNc1nc(nc(n1)Cl)NC(C)(C)C#N			1.5	High (Class III)	FALSE	FALSE
Cyazofamid	RF-0104-001-PPP	c1(c(c2ccc(cc2)C)n(c(C#N)n1)S(=O)(=O)N(C)C)Cl			1.5	High (Class III)	FALSE	FALSE
Cyclanilide	RF-0105-001-PPP	OC(=O)C1(C(=O)Nc2ccc(Cl)cc2Cl)CC1			1.5	High (Class III)	FALSE	FALSE
Cyclopenta-c,d-pyrene	RF-00000054-ORG	c12c3c4cc5c1c(ccc2ccc3C=C4)ccc5			0.0025	High (Class III)	FALSE	TRUE
Cycloxydim (RD)	RF-0106-001-PPP	CCC/C(=N/OCC)/C1=C(CC(CC1=O)C2CCCSC2)O			9	Intermediate (Class II)	FALSE	FALSE
Cyflufenamid	RF-0107-001-PPP	c1ccc(cc1)CC(=O)N/C(=N\OCC2CC2)/c3c(ccc(c3F)F)C(F)(F)F			1.5	High (Class III)	FALSE	FALSE
Cyfluthrin (RD)	RF-0108-001-PPP	CC1(C)C(C=C(Cl)Cl)C1C(=O)OC(C#N)c2ccc(F)c(Oc3ccccc3)c2			1.5	High (Class III)	FALSE	FALSE
Cyhalothrin, gamma-	RF-0585-001-PPP	CC1([C@H]([C@H]1C(=O)O[C@H](C#N)c2cccc(c2)Oc3ccccc3)/C=C(/C(F)(F)F)\Cl)C			1.5	High (Class III)	FALSE	FALSE
Cymoxanil	RF-0111-001-PPP	C(\C(NC(NCC)=O)=O)(=N\OC)C#N			1.5	High (Class III)	FALSE	FALSE
Cypermethrin (RD)	RF-0112-001-PPP	CC1(C(C1C(=O)OC(C#N)c2cccc(c2)Oc3ccccc3)C=C(Cl)Cl)C			1.5	High (Class III)	FALSE	FALSE
Cyproconazole	RF-0113-001-PPP	CC(C1CC1)C(Cn2cncn2)(c3ccc(cc3)Cl)O			1.5	High (Class III)	FALSE	FALSE
Cyprodinil	RF-0114-001-PPP	c1ccccc1Nc1nc(C2CC2)cc(C)n1			1.5	High (Class III)	FALSE	FALSE
Cyromazine	RF-0115-001-PPP	c1(nc(nc(n1)N)N)NC1CC1			1.5	High (Class III)	FALSE	FALSE
Dazomet (RD)	RF-0118-001-PPP	CN1CN(C(=S)SC1)C			1.5	High (Class III)	FALSE	FALSE
Deltamethrin (RD)	RF-0120-001-PPP	C1([C@@H]([C@@H]1\C=C(\Br)Br)C(O[C@@H](c1cc(Oc2ccccc2)ccc1)C#N)=O)(C)C			0.0025	High (Class III)	FALSE	TRUE
Deoxynivalenol	RF-00000165-TOX	CC1=C[C@@H]2[C@]([C@@H](C1=O)O)([C@]3(C[C@H]([C@H]([C@@]34CO4)O2)O)C)CO			0.0025	High (Class III)	FALSE	TRUE
Desethyl-Atrazine	RF-0478-001-PPP	CC(C)Nc1nc(nc(n1)Cl)N			1.5	High (Class III)	FALSE	FALSE
Desmedipham	RF-0121-001-PPP	c1c(OC(Nc2ccccc2)=O)cccc1NC(OCC)=O			0.3	High (Class III)	TRUE	FALSE
Diazinon	RF-0123-001-PPP	O(c1nc(nc(c1)C)C(C)C)P(=S)(OCC)OCC			0.0025	High (Class III)	FALSE	TRUE
Dibenzo-a,e-pyrene	RF-00000055-ORG	c12c3c4c5ccccc5c1cc1ccccc1c2ccc3ccc4			0.0025	High (Class III)	FALSE	TRUE
Dibenzo-a,h-pyrene	RF-00000057-ORG	C1=CC=C2C3=C4C(=CC2=C1)C=CC5=C4C(=CC6=CC=CC=C56)C=C3			0.0025	High (Class III)	FALSE	TRUE
Dibenzo-a,i-pyrene	RF-00000058-ORG	c12c3c4c5c(cccc5)cc3ccc2cc2c(c1cc4)cccc2			0.0025	High (Class III)	FALSE	TRUE
Dibenzo-a,l-pyrene	RF-00000059-ORG	c12c3c4c(cccc4)c4c1c(ccc2cc1c3cccc1)ccc4			0.0025	High (Class III)	FALSE	TRUE
Dicamba	RF-0124-001-PPP	c1(c(c(ccc1Cl)Cl)OC)C(=O)O			1.5	High (Class III)	FALSE	FALSE
Dichlobenil	RF-0125-001-PPP	c1(c(cccc1Cl)Cl)C#N			1.5	High (Class III)	FALSE	FALSE
Dichlofluanid	RF-0453-001-PPP	N(c1ccccc1)(S(N(C)C)(=O)=O)SC(F)(Cl)Cl			0.0025	High (Class III)	FALSE	TRUE
Dichlorprop	RF-0126-002-PPP	c1cc(Cl)cc(Cl)c1O[C@H](C)C(=O)O			1.5	High (Class III)	FALSE	FALSE
Dichlorvos	RF-0127-001-PPP	P(OC)(O\C=C(\Cl)Cl)(=O)OC			0.0025	High (Class III)	TRUE	TRUE
Diclofop (RD)	RF-0128-001-PPP	c1(Oc2ccc(cc2)OC(C(=O)OC)C)c(cc(cc1)Cl)Cl			1.5	High (Class III)	FALSE	FALSE
Dicloran	RF-0129-001-PPP	c1(cc(c(N)c(c1)Cl)Cl)[N+](=O)[O-]			0.0025	High (Class III)	FALSE	TRUE
Dicofol (RD)	RF-0130-001-PPP	C(c1ccc(Cl)cc1)(c1ccc(Cl)cc1)(C(Cl)(Cl)Cl)O			1.5	High (Class III)	FALSE	FALSE
Dicrotophos	RF-0612-001-PPP	C/C(=C\C(=O)N(C)C)/OP(=O)(OC)OC			0.0025	High (Class III)	TRUE	TRUE
Diethofencarb	RF-0132-001-PPP	c1c(OCC)c(OCC)ccc1NC(=O)OC(C)C			0.3	High (Class III)	TRUE	FALSE
Difenoconazole	RF-0133-001-PPP	O1C[C@@H](C)O[C@@]1(Cn1ncnc1)c1c(Cl)cc(Oc2ccc(Cl)cc2)cc1			1.5	High (Class III)	FALSE	FALSE
Diflubenzuron	RF-0134-001-PPP	c1(C(=O)NC(=O)Nc2ccc(cc2)Cl)c(cccc1F)F			1.5	High (Class III)	FALSE	FALSE
Diflufenican	RF-0135-001-PPP	n1c(Oc2cc(C(F)(F)F)ccc2)c(C(=O)Nc2c(F)cc(F)cc2)ccc1			1.5	High (Class III)	FALSE	FALSE
Diflufenzopyr	RF-0620-001-PPP	c1(c(cccn1)C(=O)O)C(=N\NC(=O)Nc1cc(cc(c1)F)F)\C			1.5	High (Class III)	FALSE	FALSE
Dimethachlor	RF-0136-001-PPP	c1(N(CCOC)C(CCl)=O)c(cccc1C)C			0.0025	High (Class III)	FALSE	TRUE
Dimethenamid朴 (RD)	RF-0137-002-PPP	s1c(c([N@]([C@@H](C)COC)C(=O)CCl)c(c1)C)C			0.0025	High (Class III)	FALSE	TRUE
Dimethoate (RD)	RF-0139-001-PPP	P(=S)(SCC(=O)NC)(OC)OC			0.0025	High (Class III)	FALSE	TRUE
Dimethomorph	RF-0140-001-PPP	c1cc(Cl)ccc1\C(c1cc(OC)c(OC)cc1)=C\C(=O)N1CCOCC1			1.5	High (Class III)	FALSE	FALSE
Dimoxystrobin	RF-0141-001-PPP	Cc1ccc(c(c1)OCc2ccccc2/C(=N\OC)/C(=O)NC)C			1.5	High (Class III)	FALSE	FALSE
Diniconazole	RF-0142-001-PPP	c1cc(cc(c1\C=C(/[C@@H](O)C(C)(C)C)n1ncnc1)Cl)Cl			1.5	High (Class III)	FALSE	FALSE
Dinocap (RD)	RF-0143-001-PPP	O(C1=C(C(CCCCCC)C)C=C([N+]([O-])=O)C=C1[N+]([O-])=O)C(=O)C=CC			0.0025	High (Class III)	FALSE	TRUE
Dinotefuran	RF-0633-001-PPP	CNC(=NCC1CCOC1)N[N+](=O)[O-]			0.0025	High (Class III)	FALSE	TRUE
Diphenylamine	RF-0147-001-PPP	c1(Nc2ccccc2)ccccc1			1.5	High (Class III)	FALSE	FALSE
Dithianon	RF-0150-001-PPP	C1=CC=C2C(=C1)C(=O)C3=C(C2=O)SC(=C(S3)C#N)C#N			0.0025	High (Class III)	FALSE	TRUE
Dithiocarbamates (RD)	RF-0151-001-PPP	CN(C)C(=S)SSC(=S)N(C)C			0.0025	High (Class III)	FALSE	TRUE
Diuron	RF-0152-002-PPP	CN(C)C(=O)Nc1ccc(c(c1)Cl)Cl			1.5	High (Class III)	FALSE	FALSE
Dodemorph	RF-0645-001-PPP	C1CCCCCCCC(CCC1)N1C[C@@H](O[C@@H](C1)C)C			9	Intermediate (Class II)	FALSE	FALSE
Dodine	RF-0154-001-PPP	C(CCCCCCCC)CCCNC(N)=N			1.5	High (Class III)	FALSE	FALSE
Emamectin benzoate B1a	RF-0648-001-PPP	CCC(C)C1C(C=CC2(O1)CC3CC(O2)CC=C(C(C(C=CC=C4COC5C4(C(C=C(C5O)C)C(=O)O3)O)C)OC6CC(C(C(O6)C)OC7CC(C(C(O7)C)NC)OC)OC)C)C			0.0025	High (Class III)	FALSE	TRUE
EPN	RF-0654-001-PPP	c1([P@@](Oc2ccc([N+](=O)[O-])cc2)(OCC)=S)ccccc1			0.0025	High (Class III)	FALSE	TRUE
Epoxiconazole	RF-0157-001-PPP	c1ccc(c(c1)[C@@H]2[C@@](O2)(Cn3cncn3)c4ccc(cc4)F)Cl			1.5	High (Class III)	FALSE	FALSE
EPTC (ethyl dipropylthiocarbamate)	RF-0158-001-PPP	N(C(=O)SCC)(CCC)CCC			1.5	High (Class III)	FALSE	FALSE
Ethalfluralin	RF-0159-001-PPP	c1(c(cc(C(F)(F)F)cc1[N+](=O)[O-])[N+](=O)[O-])N(CC(C)=C)CC			0.0025	High (Class III)	FALSE	TRUE
Ethametsulfuron-Methyl	RF-0658-001-PPP	CCOc1nc(nc(n1)NC(=O)NS(=O)(=O)c2ccccc2C(=O)OC)NC			1.5	High (Class III)	FALSE	FALSE
Ethephon	RF-0160-001-PPP	C(P(=O)(O)O)CCl			0.0025	High (Class III)	FALSE	TRUE
Ethion	RF-0161-001-PPP	P(=S)(SCSP(=S)(OCC)OCC)(OCC)OCC			0.0025	High (Class III)	FALSE	TRUE
Ethofumesate	RF-0163-002-PPP	CCOC1Oc2ccc(OS(=O)(=O)C)cc2C1(C)C			1.5	High (Class III)	FALSE	FALSE
Ethoprophos	RF-0164-001-PPP	P(SCCC)(SCCC)(OCC)=O			1.5	High (Class III)	FALSE	FALSE
Ethoxysulfuron	RF-0166-001-PPP	CCOc1ccccc1OS(=O)(=O)NC(=O)Nc2nc(cc(n2)OC)OC			1.5	High (Class III)	FALSE	FALSE
Ethyl carbamate	RF-00000375-ORG	O(C(N)=O)CC			0.0025	High (Class III)	TRUE	TRUE
Etofenprox	RF-0168-001-PPP	CCOc1ccc(cc1)C(C)(C)COCc2cccc(c2)Oc3ccccc3			1.5	High (Class III)	FALSE	FALSE
Etoxazole	RF-0169-001-PPP	O1C(=N[C@@H](C1)c1c(cc(cc1)C(C)(C)C)OCC)c1c(cccc1F)F			1.5	High (Class III)	FALSE	FALSE
Etridiazole	RF-0170-001-PPP	c1(nc(OCC)sn1)C(Cl)(Cl)Cl			1.5	High (Class III)	FALSE	FALSE
Famoxadone	RF-0171-001-PPP	CC1(C(=O)N(C(=O)O1)Nc2ccccc2)c3ccc(cc3)Oc4ccccc4			0.3	High (Class III)	TRUE	FALSE
Fenamidone	RF-0172-001-PPP	N1(C(SC)=N[C@@](C)(c2ccccc2)C1=O)Nc1ccccc1			1.5	High (Class III)	FALSE	FALSE
Fenamiphos (RD)	RF-0173-001-PPP	P(=O)(Oc1cc(c(cc1)SC)C)(NC(C)C)OCC			1.5	High (Class III)	FALSE	FALSE
Fenarimol	RF-0174-001-PPP	c1([C@@](c2ccc(Cl)cc2)(c2cncnc2)O)c(cccc1)Cl			1.5	High (Class III)	FALSE	FALSE
Fenazaquin	RF-0175-001-PPP	n1cnc2ccccc2c1OCCc1ccc(C(C)(C)C)cc1			1.5	High (Class III)	FALSE	FALSE
Fenbuconazole	RF-0176-001-PPP	c1cc(Cl)ccc1CC[C@@](C#N)(c1ccccc1)Cn1ncnc1			1.5	High (Class III)	FALSE	FALSE
Fenchlorazol-Ethyl	RF-0673-001-PPP	CCOC(=O)c1nc(n(n1)c2ccc(Cl)cc2Cl)C(Cl)(Cl)Cl			1.5	High (Class III)	FALSE	FALSE
Fenhexamid	RF-0179-001-PPP	C1CCCC(C1)(C)C(=O)Nc1ccc(c(c1Cl)Cl)O			1.5	High (Class III)	FALSE	FALSE
Fenitrothion	RF-0180-001-PPP	c1(OP(OC)(OC)=S)cc(c([N+](=O)[O-])cc1)C			0.0025	High (Class III)	FALSE	TRUE
Fenoxaprop-P	RF-0181-001-PPP	c1(nc2ccc(cc2o1)Cl)Oc1ccc(O[C@@H](C(=O)O)C)cc1			1.5	High (Class III)	FALSE	FALSE
Fenoxycarb	RF-0182-001-PPP	c1(Oc2ccccc2)ccc(OCCNC(OCC)=O)cc1			0.3	High (Class III)	TRUE	FALSE
Fenpropathrin	RF-0183-001-PPP	CC1(C(C1(C)C)C(=O)OC(C#N)c2cccc(c2)Oc3ccccc3)C			1.5	High (Class III)	FALSE	FALSE
Fenpropidin	RF-0184-001-PPP	c1cc(C(C)(C)C)ccc1C[C@@H](C)CN1CCCCC1			9	Intermediate (Class II)	FALSE	FALSE
Fenpropimorph	RF-0185-001-PPP	C[C@@H]1CN(C[C@@H](O1)C)CC(C)Cc2ccc(cc2)C(C)(C)C			9	Intermediate (Class II)	FALSE	FALSE
Fenpyroximate	RF-0186-001-PPP	c1(C)nn(c(c1\C=N\OCc1ccc(cc1)C(OC(C)(C)C)=O)Oc1ccccc1)C			1.5	High (Class III)	FALSE	FALSE
Fenthion (RD)	RF-0187-001-PPP	c1(OP(OC)(OC)=S)cc(c(SC)cc1)C			0.0025	High (Class III)	FALSE	TRUE
Fenvalerate (sum of RR, SS, RS and SR isomers)	RF-0690-006-PPP	CC(C)[C@H](c1ccc(cc1)Cl)C(=O)O[C@@H](C#N)c2cccc(c2)Oc3ccccc3			1.5	High (Class III)	FALSE	FALSE
Fipronil (RD)	RF-0192-001-PPP	Clc1cc(C(F)(F)F)cc(Cl)c1n1c(N)c([S@@](=O)C(F)(F)F)c(C#N)n1			1.5	High (Class III)	FALSE	FALSE
Flazasulfuron	RF-0193-001-PPP	n1cccc(C(F)(F)F)c1S(=O)(=O)NC(=O)Nc1nc(OC)cc(OC)n1			1.5	High (Class III)	FALSE	FALSE
Flonicamid (RD)	RF-0194-001-PPP	c1c(c(ccn1)C(F)(F)F)C(NCC#N)=O			1.5	High (Class III)	FALSE	FALSE
Florasulam	RF-0195-001-PPP	n1n2c(ncc(c2nc1S(Nc1c(cccc1F)F)(=O)=O)F)OC			1.5	High (Class III)	FALSE	FALSE
Fluazifop (free acid)	RF-0698-001-PPP	CC(Oc1ccc(Oc2ccc(cn2)C(F)(F)F)cc1)C(=O)O			1.5	High (Class III)	FALSE	FALSE
Fluazinam	RF-0198-001-PPP	n1cc(C(F)(F)F)cc(Cl)c1Nc1c([N+]([O-])=O)c(Cl)c(C(F)(F)F)cc1[N+]([O-])=O			0.0025	High (Class III)	FALSE	TRUE
Flubendiamide	RF-0199-001-PPP	Cc1cc(ccc1NC(=O)c2cccc(I)c2C(=O)NC(C)(C)CS(=O)(=O)C)C(F)(C(F)(F)F)C(F)(F)F			1.5	High (Class III)	FALSE	FALSE
Fludioxonil	RF-0202-001-PPP	C1(Oc2c(cccc2O1)c1c(c[nH]c1)C#N)(F)F			1.5	High (Class III)	FALSE	FALSE
Flufenacet (RD)	RF-0203-001-PPP	c1(sc(OCC(N(c2ccc(cc2)F)C(C)C)=O)nn1)C(F)(F)F			1.5	High (Class III)	FALSE	FALSE
Flufenoxuron	RF-0204-001-PPP	c1cc(c(c(c1)F)C(=O)NC(=O)Nc2ccc(cc2F)Oc3ccc(cc3Cl)C(F)(F)F)F			1.5	High (Class III)	FALSE	FALSE
Flumetralin	RF-0706-001-PPP	c1(c(cc(C(F)(F)F)cc1[N+](=O)[O-])[N+](=O)[O-])N(Cc1c(cccc1Cl)F)CC			0.0025	High (Class III)	FALSE	TRUE
Flumioxazine	RF-0206-001-PPP	Fc1cc2OCC(=O)N(CC#C)c2cc1N1C(=O)C2=C(CCCC2)C1=O			1.5	High (Class III)	FALSE	FALSE
Fluometuron	RF-0207-001-PPP	CN(C)C(=O)Nc1cccc(c1)C(F)(F)F			1.5	High (Class III)	FALSE	FALSE
Fluopicolide	RF-0208-001-PPP	C(F)(F)(c1cc(c(CNC(c2c(cccc2Cl)Cl)=O)nc1)Cl)F			1.5	High (Class III)	FALSE	FALSE
Fluopyram	RF-1071-001-PPP	c1ccc(c(c1)C(=O)NCCc2c(cc(cn2)C(F)(F)F)Cl)C(F)(F)F			1.5	High (Class III)	FALSE	FALSE
Fluoranthene	RF-00000066-ORG	c12c3c(cccc3)Cc2ccc2c1cccc2			1.5	High (Class III)	FALSE	FALSE
Fluorene	RF-00000060-ORG	c12c3c(cccc3)Cc1cccc2			1.5	High (Class III)	FALSE	FALSE
Fluoxastrobin	RF-0211-001-PPP	CO/N=C(\c1ccccc1Oc2c(c(ncn2)Oc3ccccc3Cl)F)/C4=NOCCO4			1.5	High (Class III)	FALSE	FALSE
Flupyrsulfuron-methyl	RF-0212-001-PPP	COC1=CC(=NC(=N1)NC(=O)NS(=O)(=O)C2=C(C=CC(=N2)C(F)(F)F)C(=O)OC)OC			1.5	High (Class III)	FALSE	FALSE
Fluquinconazole	RF-0213-001-PPP	C1=CC2=C(C=C1F)C(=O)N(C(=N2)N3C=NC=N3)C4=C(C=C(C=C4)Cl)Cl			1.5	High (Class III)	FALSE	FALSE
Fluridone	RF-0718-001-PPP	CN1C=C(C(=O)C(=C1)C2=CC(=CC=C2)C(F)(F)F)C3=CC=CC=C3			0.0025	High (Class III)	FALSE	TRUE
Flurochloridone	RF-0214-001-PPP	c1ccc(C(F)(F)F)cc1N1C(=O)[C@@H](Cl)[C@@H](CCl)C1			0.0025	High (Class III)	FALSE	TRUE
Fluroxypyr	RF-0215-003-PPP	c1(c(c(c(Cl)c(n1)F)N)Cl)OCC(O)=O			1.5	High (Class III)	FALSE	FALSE
Flurtamone	RF-0217-001-PPP	CNC1=C(C(=O)C(O1)c2ccccc2)c3cccc(c3)C(F)(F)F			1.5	High (Class III)	FALSE	FALSE
Flusilazole	RF-0218-001-PPP	n1(cncn1)C[Si](c1ccc(F)cc1)(C)c1ccc(cc1)F			1.5	High (Class III)	FALSE	FALSE
Fluthiacet-Methyl	RF-0720-001-PPP	COC(=O)CSC1=C(C=C(C(=C1)N=C2N3CCCCN3C(=O)S2)F)Cl			1.5	High (Class III)	FALSE	FALSE
Flutolanil	RF-0219-001-PPP	CC(C)Oc1cccc(c1)NC(=O)c2ccccc2C(F)(F)F			1.5	High (Class III)	FALSE	FALSE
Flutriafol	RF-0220-001-PPP	c1ccc(c(c1)C(Cn2cncn2)(c3ccc(cc3)F)O)F			1.5	High (Class III)	FALSE	FALSE
Folpet	RF-0221-001-PPP	c1ccc2c(c1)C(=O)N(C2=O)SC(Cl)(Cl)Cl			0.0025	High (Class III)	FALSE	TRUE
Fonofos	RF-0724-001-PPP	P(=S)(Sc1ccccc1)(OCC)CC			1.5	High (Class III)	FALSE	FALSE
Foramsulfuron	RF-0222-001-PPP	CN(C)C(=O)c1ccc(cc1S(=O)(=O)NC(=O)Nc2nc(cc(n2)OC)OC)NC=O			1.5	High (Class III)	FALSE	FALSE
Forchlorfenuron	RF-0196-001-PPP	c1c(Cl)nccc1NC(=O)Nc1ccccc1			1.5	High (Class III)	FALSE	FALSE
Formetanate(RD)	RF-0223-001-PPP	c1(cc(ccc1)\N=C/N(C)C)OC(NC)=O			0.3	High (Class III)	TRUE	FALSE
Fosetyl-Al (RD)	RF-0225-001-PPP	O[P@@](=O)OCC			1.5	High (Class III)	FALSE	FALSE
Fosthiazate	RF-0226-001-PPP	O=[P@@](OCC)(S[C@@H](C)CC)N1C(=O)SCC1			1.5	High (Class III)	FALSE	FALSE
Fuberidazole	RF-0227-001-PPP	c1ccc2c(c1)[nH]c(n2)c3ccco3			1.5	High (Class III)	FALSE	FALSE
Fumonisin B1	RF-00000177-TOX	O([C@@H]([C@H](OC(C[C@H](CC(O)=O)C(O)=O)=O)C[C@@H](C[C@H](CCCC[C@H](C[C@@H]([C@H](C)N)O)O)O)C)[C@H](CCCC)C)C(C[C@H](CC(O)=O)C(O)=O)=O			1.5	High (Class III)	FALSE	FALSE
Fumonisin B2	RF-00000178-TOX	O([C@@H]([C@@H](OC(C[C@@H](CC(O)=O)C(O)=O)=O)C[C@@H](CCCCCC[C@@H](C[C@@H]([C@@H](C)N)O)O)C)[C@@H](CCCC)C)C(C[C@@H](CC(O)=O)C(O)=O)=O			1.5	High (Class III)	FALSE	FALSE
Furan	RF-00000073-ORG	c1ccoc1			1.5	High (Class III)	FALSE	FALSE
Glufosinate-ammonium (RD)	RF-0232-001-PPP	P(=O)(CCC(C(=O)O)N)(C)O			1.5	High (Class III)	FALSE	FALSE
Glyphosate	RF-1020-001-PPP	C(C(=O)O)NCP(=O)(O)O			1.5	High (Class III)	FALSE	FALSE
Halofenozide	RF-0733-001-PPP	CC(C)(C)N(NC(=O)c1ccc(Cl)cc1)C(=O)c2ccccc2			1.5	High (Class III)	FALSE	FALSE
Haloxyfop including haloxyfop-R (RD)	RF-0235-001-PPP	C[C@H](C(=O)O)Oc1ccc(cc1)Oc2c(cc(cn2)C(F)(F)F)Cl			1.5	High (Class III)	FALSE	FALSE
Hexaconazole	RF-0241-001-PPP	CCCCC(Cn1cncn1)(c2ccc(cc2Cl)Cl)O			1.5	High (Class III)	FALSE	FALSE
Hexazinone	RF-0739-001-PPP	CN1C(=NC(=O)N(C1=O)C2CCCCC2)N(C)C			1.5	High (Class III)	FALSE	FALSE
Hexythiazox	RF-0242-001-PPP	c1c(ccc(c1)[C@H]1[C@@H](N(C(=O)S1)C(=O)NC1CCCCC1)C)Cl			1.5	High (Class III)	FALSE	FALSE
HT-2 toxin	RF-00000162-TOX	CC1=C[C@@H]2[C@](C[C@@H]1OC(=O)CC(C)C)([C@]3([C@@H]([C@H]([C@H]([C@@]34CO4)O2)O)O)C)COC(=O)C			0.0025	High (Class III)	FALSE	TRUE
Hydroxymethylfurfural	RF-00000379-ORG	c1cc(oc1CO)C=O			0.0025	Intermediate (Class II)	FALSE	TRUE
Hymexazol	RF-0245-001-PPP	CC1=CC(=O)NO1			1.5	High (Class III)	FALSE	FALSE
Imazalil	RF-0246-001-PPP	C=CCOC(CN1C=CN=C1)c1ccc(Cl)cc1Cl			0.0025	High (Class III)	FALSE	TRUE
Imazamox	RF-0247-001-PPP	c1(ncc(cc1C(=O)O)COC)C1=NC(=O)C(N1)(C)C(C)C			1.5	High (Class III)	FALSE	FALSE
Imazaquin	RF-0248-001-PPP	c1(C2=N[C@@](C(C)C)(C)C(N2)=O)c(cc2ccccc2n1)C(O)=O			1.5	High (Class III)	FALSE	FALSE
Imazosulfuron	RF-0249-001-PPP	COc1cc(nc(n1)NC(=O)NS(=O)(=O)c2c(nc3n2cccc3)Cl)OC			1.5	High (Class III)	FALSE	FALSE
Imidacloprid	RF-0250-001-PPP	C1CN(C(=N1)N[N+](=O)[O-])CC2=CN=C(C=C2)Cl			0.0025	High (Class III)	FALSE	TRUE
Indenol-1,2,3,c,d-pyrene	RF-00000061-ORG	c12c3c4c5cccc4ccc3ccc2c2ccccc2c1c5			0.0025	High (Class III)	FALSE	TRUE
Indoxacarb (sum of S and R)	RF-0251-001-PPP	COC(=O)C12Cc3cc(ccc3C1=NN(CO2)C(=O)N(c4ccc(cc4)OC(F)(F)F)C(=O)OC)Cl			0.3	High (Class III)	TRUE	FALSE
Iodosulfuron-methyl (RD)	RF-0252-001-PPP	CC1=NC(=NC(=N1)OC)NC(=O)NS(=O)(=O)C2=C(C=CC(=C2)I)C(=O)OC			1.5	High (Class III)	FALSE	FALSE
Ioxynil (RD)	RF-0253-001-PPP	c1(cc(c(O)c(c1)I)I)C#N			1.5	High (Class III)	FALSE	FALSE
Ipconazole	RF-0254-001-PPP	c1cc(Cl)ccc1C[C@@H]1CC[C@@H](C(C)C)[C@@]1(O)Cn1ncnc1			1.5	High (Class III)	FALSE	FALSE
Iprodione	RF-0255-001-PPP	CC(C)NC(=O)N1CC(=O)N(C1=O)c2cc(cc(c2)Cl)Cl			1.5	High (Class III)	FALSE	FALSE
Iprovalicarb	RF-0256-001-PPP	Cc1ccc(cc1)C(C)NC(=O)[C@@H](C(C)C)NC(=O)OC(C)C			0.3	High (Class III)	TRUE	FALSE
Isoprocarb	RF-0762-001-PPP	CC(C)c1ccccc1OC(=O)NC			0.3	High (Class III)	TRUE	FALSE
Isoproturon	RF-0257-001-PPP	c1(ccc(C(C)C)cc1)NC(N(C)C)=O			1.5	High (Class III)	FALSE	FALSE
Isoxaben	RF-0258-001-PPP	o1nc(cc1NC(=O)c1c(cccc1OC)OC)C(CC)(CC)C			1.5	High (Class III)	FALSE	FALSE
Isoxadifen-ethyl	RF-0765-001-PPP	CCOC(=O)C1=NOC(C1)(c2ccccc2)c3ccccc3			9	Intermediate (Class II)	FALSE	FALSE
Isoxaflutole and RPA 202248	RF-0259-001-PPP	c1(c(cno1)C(=O)c1ccc(cc1S(=O)(=O)C)C(F)(F)F)C1CC1			1.5	High (Class III)	FALSE	FALSE
Kresoxim-methyl	RF-0260-001-PPP	Cc1ccccc1OCc1ccccc1/C(=N\OC)C(=O)OC			1.5	High (Class III)	FALSE	FALSE
Lactofen	RF-0774-001-PPP	CCOC(=O)C(C)OC(=O)c1cc(Oc2ccc(cc2Cl)C(F)(F)F)ccc1[N+](=O)[O-]			0.0025	High (Class III)	FALSE	TRUE
Lambda-Cyhalothrin	RF-0261-001-PPP	CC1([C@H]([C@H]1C(=O)OC(C#N)c2cccc(c2)Oc3ccccc3)/C=C(/C(F)(F)F)\Cl)C			1.5	High (Class III)	FALSE	FALSE
Lenacil	RF-0262-001-PPP	C1CCC(CC1)N2C(=O)C3=C(CCC3)NC2=O			1.5	High (Class III)	FALSE	FALSE
Linuron	RF-0264-001-PPP	CN(C(=O)Nc1ccc(c(c1)Cl)Cl)OC			1.5	High (Class III)	FALSE	FALSE
Lufenuron	RF-0265-001-PPP	c1cc(c(c(c1)F)C(=O)NC(=O)Nc2cc(c(cc2Cl)OC(C(C(F)(F)F)F)(F)F)Cl)F			1.5	High (Class III)	FALSE	FALSE
Malathion (RD)	RF-0266-001-PPP	CCOC(=O)CC(C(=O)OCC)SP(=S)(OC)OC			0.0025	High (Class III)	FALSE	TRUE
Maleic hydrazide	RF-0267-001-PPP	C1=CC(=O)NNC1=O			1.5	High (Class III)	FALSE	FALSE
Mandipropamid	RF-0268-001-PPP	c1c(cc(c(OCC#C)c1)OC)CCNC([C@@H](c1ccc(cc1)Cl)OCC#C)=O			1.5	High (Class III)	FALSE	FALSE
MCPA and MCPB (RD)	RF-0271-004-PPP	c1(c(cc(Cl)cc1)C)OCC(O)=O			1.5	High (Class III)	FALSE	FALSE
Mecoprop and mecoprop-p and mecoprop	RF-0273-001-PPP	c1(c(cc(Cl)cc1)C)O[C@@H](C(O)=O)C			1.5	High (Class III)	FALSE	FALSE
Mepanipyrim	RF-0274-002-PPP	n1c(C#CC)cc(C)nc1Nc1ccccc1			1.5	High (Class III)	FALSE	FALSE
Mepiquat	RF-0275-001-PPP	C1CCCC[N+]1(C)C			1.5	High (Class III)	FALSE	FALSE
Meptyldinocap (RD)	RF-0276-001-PPP	CCCCCCC(C)c1cc(cc(c1OC(=O)/C=C/C)[N+](=O)[O-])[N+](=O)[O-]			0.0025	High (Class III)	FALSE	TRUE
Mesosulfuron-methyl	RF-0278-003-PPP	c1(ccc(cc1S(=O)(=O)NC(=O)Nc1nc(cc(OC)n1)OC)CNS(=O)(=O)C)C(=O)OC			1.5	High (Class III)	FALSE	FALSE
Metaflumizone (RD)	RF-0280-001-PPP	C(=N/NC(Nc1ccc(cc1)OC(F)(F)F)=O)(\Cc1ccc(cc1)C#N)c1cc(C(F)(F)F)ccc1			1.5	High (Class III)	FALSE	FALSE
Metalaxyl and metalaxyl-M (RD)	RF-0281-001-PPP	N(c1c(cccc1C)C)([C@@H](C(OC)=O)C)C(COC)=O			1.5	High (Class III)	FALSE	FALSE
Metaldehyde	RF-0282-001-PPP	C1(OC(OC(C)OC(O1)C)C)C			30	Low (Class I)	FALSE	FALSE
Metamitron	RF-0284-001-PPP	CC1=NN=C(C(=O)N1N)C2=CC=CC=C2			0.0025	High (Class III)	FALSE	TRUE
Metconazole	RF-0286-001-PPP	c1cc(Cl)ccc1C[C@@H]1CCC(C)(C)[C@@]1(O)Cn1ncnc1			1.5	High (Class III)	FALSE	FALSE
Methamidophos	RF-0289-001-PPP	P(=O)(OC)(SC)N			1.5	High (Class III)	FALSE	FALSE
Methidathion	RF-0290-001-PPP	COC1=NN(C(=O)S1)CSP(=S)(OC)OC			0.0025	High (Class III)	TRUE	TRUE
Methiocarb (RD)	RF-0291-001-PPP	c1(cc(c(SC)c(c1)C)C)OC(NC)=O			0.3	High (Class III)	TRUE	FALSE
Methomyl and Thiodicarb (RD)	RF-0293-001-PPP	C(=N\OC(NC)=O)(\SC)C			0.3	High (Class III)	TRUE	FALSE
Methoxychlor	RF-0295-001-PPP	C(c1ccc(OC)cc1)(c1ccc(OC)cc1)C(Cl)(Cl)Cl			1.5	High (Class III)	FALSE	FALSE
Methoxyfenozide	RF-0296-001-PPP	C(=O)(c1c(c(ccc1)OC)C)NN(C(=O)c1cc(cc(c1)C)C)C(C)(C)C			1.5	High (Class III)	FALSE	FALSE
Metobromuron	RF-0791-001-PPP	c1(NC(N(OC)C)=O)ccc(Br)cc1			1.5	High (Class III)	FALSE	FALSE
Metosulam	RF-0298-001-PPP	COc1cc(OC)n2nc(S(=O)(=O)Nc3c(Cl)c(C)ccc3Cl)nc2n1			1.5	High (Class III)	FALSE	FALSE
Metrafenone	RF-0299-001-PPP	Cc1cc(c(c(c1C(=O)c2c(c(ccc2OC)Br)C)OC)OC)OC			1.5	High (Class III)	FALSE	FALSE
Metribuzin	RF-0300-001-PPP	CC(C)(C)C1=NN=C(N(C1=O)N)SC			0.0025	High (Class III)	FALSE	TRUE
Metsulfuron-methyl	RF-0301-001-PPP	c1(c(cccc1)C(=O)OC)S(=O)(=O)NC(=O)Nc1nc(nc(n1)C)OC			1.5	High (Class III)	FALSE	FALSE
Molinate	RF-0304-001-PPP	N1(C(SCC)=O)CCCCCC1			1.5	High (Class III)	FALSE	FALSE
Monocrotophos	RF-0305-001-PPP	P(=O)(O/C(=C/C(=O)NC)C)(OC)OC			0.0025	High (Class III)	TRUE	TRUE
Myclobutanil	RF-0308-001-PPP	c1([C@@](Cn2cncn2)(CCCC)C#N)ccc(Cl)cc1			1.5	High (Class III)	FALSE	FALSE
Napropamide	RF-0309-001-PPP	c12c(OC(C(=O)N(CC)CC)C)cccc1cccc2			1.5	High (Class III)	FALSE	FALSE
Nicosulfuron	RF-0310-001-PPP	S(c1c(C(N(C)C)=O)cccn1)(NC(Nc1nc(OC)cc(n1)OC)=O)(=O)=O			1.5	High (Class III)	FALSE	FALSE
Nicotine	RF-0809-001-PPP	[C@H]1(c2cccnc2)N(CCC1)C			1.5	High (Class III)	FALSE	FALSE
Nitrapyrin	RF-0813-001-PPP	c1(nc(ccc1)Cl)C(Cl)(Cl)Cl			1.5	High (Class III)	FALSE	FALSE
Norflurazon	RF-0312-001-PPP	CNC1=C(C(=O)N(N=C1)C2=CC=CC(=C2)C(F)(F)F)Cl			1.5	High (Class III)	FALSE	FALSE
Ochratoxin A	RF-00000148-TOX	c12c(c(c(C(N[C@@H](Cc3ccccc3)C(O)=O)=O)cc1Cl)O)C(O[C@@H](C2)C)=O			1.5	High (Class III)	FALSE	FALSE
Oryzalin	RF-0316-001-PPP	c1(c(cc(S(N)(=O)=O)cc1[N+](=O)[O-])[N+](=O)[O-])N(CCC)CCC			0.0025	High (Class III)	FALSE	TRUE
Oxadiazon	RF-0318-001-PPP	CC(C)OC1=C(C=C(C(=C1)N2C(=O)OC(=N2)C(C)(C)C)Cl)Cl			1.5	High (Class III)	FALSE	FALSE
Oxadixyl	RF-0319-001-PPP	N(c1c(cccc1C)C)(N1C(OCC1)=O)C(COC)=O			0.3	High (Class III)	TRUE	FALSE
Oxamyl	RF-0320-001-PPP	C(\C(N(C)C)=O)(=N/OC(NC)=O)SC			0.3	High (Class III)	TRUE	FALSE
Oxasulfuron	RF-0321-001-PPP	S(NC(Nc1nc(C)cc(n1)C)=O)(c1c(C(OC2COC2)=O)cccc1)(=O)=O			1.5	High (Class III)	FALSE	FALSE
Oxycarboxin	RF-0322-001-PPP	C=1(S(CCOC1C)(=O)=O)C(Nc1ccccc1)=O			1.5	High (Class III)	FALSE	FALSE
Oxydemeton-methyl (RD)	RF-0323-001-PPP	CCS(=O)CCSP(=O)(OC)OC			0.0025	High (Class III)	FALSE	TRUE
Oxyfluorfen	RF-0324-001-PPP	CCOc1cc(ccc1[N+](=O)[O-])Oc2ccc(cc2Cl)C(F)(F)F			0.0025	High (Class III)	FALSE	TRUE
Paclobutrazol	RF-0325-001-PPP	CC(C)(C)[C@@H]([C@H](Cc1ccc(cc1)Cl)n2cncn2)O			1.5	High (Class III)	FALSE	FALSE
Parathion	RF-0327-001-PPP	P(Oc1ccc([N+](=O)[O-])cc1)(OCC)(OCC)=S			0.0025	High (Class III)	FALSE	TRUE
Parathion-methyl (RD)	RF-0328-001-PPP	COP(=S)(OC)Oc1ccc(cc1)[N+](=O)[O-]			0.0025	High (Class III)	FALSE	TRUE
Patulin	RF-00000157-TOX	C1=2C(=CC(O1)=O)[C@@H](OCC2)O			30	Low (Class I)	FALSE	FALSE
Penconazole	RF-0329-001-PPP	CCCC(Cn1cncn1)c2ccc(cc2Cl)Cl			1.5	High (Class III)	FALSE	FALSE
Pencycuron	RF-0330-001-PPP	c1ccccc1NC(=O)N(C1CCCC1)Cc1ccc(Cl)cc1			1.5	High (Class III)	FALSE	FALSE
Pendimethalin	RF-0331-001-PPP	c1(c(c(c(C)cc1[N+](=O)[O-])C)[N+](=O)[O-])NC(CC)CC			0.0025	High (Class III)	FALSE	TRUE
Penoxsulam	RF-0332-001-PPP	c1(ncc(c2nc(nn12)NS(=O)(=O)c1c(cccc1C(F)(F)F)OCC(F)F)OC)OC			0.0025	High (Class III)	FALSE	TRUE
Pentachlorophenol	RF-0839-001-PPP	c1(c(c(c(Cl)c(c1Cl)Cl)Cl)Cl)O			1.5	High (Class III)	FALSE	FALSE
Permethrin (RD)	RF-0842-001-PPP	CC1(C)C(C=C(Cl)Cl)C1C(=O)OCc2cccc(Oc3ccccc3)c2			1.5	High (Class III)	FALSE	FALSE
Perylene	RF-00000069-ORG	c12c3c4c5c(ccc4)cccc5c1cccc2ccc3			0.0025	High (Class III)	FALSE	TRUE
Pethoxamid	RF-0333-001-PPP	CCOCCN(C(=O)CCl)C(=C(C)C)c1ccccc1			0.0025	High (Class III)	FALSE	TRUE
Phenmedipham	RF-0334-001-PPP	Cc1cccc(c1)NC(=O)Oc2cccc(c2)NC(=O)OC			0.3	High (Class III)	TRUE	FALSE
Phenthoate	RF-0846-001-PPP	c1([C@@H](SP(OC)(OC)=S)C(OCC)=O)ccccc1			0.0025	High (Class III)	FALSE	TRUE
Phorate (RD)	RF-0336-001-PPP	P(=S)(SCSCC)(OCC)OCC			0.0025	High (Class III)	FALSE	TRUE
Phosalone	RF-0337-001-PPP	CCOP(=S)(OCC)SCN1C2=C(C=C(C=C2)Cl)OC1=O			0.0025	High (Class III)	FALSE	TRUE
Phosmet (RD)	RF-0338-001-PPP	c12c(C(=O)N(C1=O)CSP(OC)(OC)=S)cccc2			0.0025	High (Class III)	FALSE	TRUE
Phoxim	RF-0342-001-PPP	P(O\N=C(\c1ccccc1)C#N)(OCC)(OCC)=S			1.5	High (Class III)	FALSE	FALSE
Picloram	RF-0343-001-PPP	c1(c(c(c(Cl)c(n1)Cl)N)Cl)C(O)=O			1.5	High (Class III)	FALSE	FALSE
Picolinafen	RF-0344-001-PPP	c1cc(cc(c1)Oc2cccc(n2)C(=O)Nc3ccc(cc3)F)C(F)(F)F			1.5	High (Class III)	FALSE	FALSE
Picoxystrobin	RF-0345-001-PPP	CO/C=C(\c1ccccc1COc2cccc(n2)C(F)(F)F)/C(=O)OC			1.5	High (Class III)	FALSE	FALSE
Pinoxaden	RF-0346-001-PPP	CCc1cc(C)cc(CC)c1C2=C(OC(=O)C(C)(C)C)N3CCOCCN3C2=O			9	Intermediate (Class II)	FALSE	FALSE
Pirimicarb	RF-0347-002-PPP	c1(nc(nc(c1C)C)N(C)C)OC(N(C)C)=O			0.3	High (Class III)	TRUE	FALSE
Pirimiphos-methyl	RF-0348-001-PPP	c1(nc(N(CC)CC)nc(c1)C)OP(=S)(OC)OC			0.0025	High (Class III)	FALSE	TRUE
Primisulfuron-Methyl	RF-0856-001-PPP	c1ccc(c(c1)S(=O)(=O)NC(=O)Nc1nc(cc(n1)OC(F)F)OC(F)F)C(=O)OC			1.5	High (Class III)	FALSE	FALSE
Prochloraz (RD)	RF-0349-001-PPP	C(CN(C(=O)n1cncc1)CCC)Oc1c(Cl)cc(cc1Cl)Cl			1.5	High (Class III)	FALSE	FALSE
Procymidone	RF-0350-001-PPP	C[C@@]12C[C@]1(C)C(=O)N(C2=O)c3cc(Cl)cc(Cl)c3			1.5	High (Class III)	FALSE	FALSE
Profenofos	RF-0351-001-PPP	c1(O[P@@](SCCC)(OCC)=O)c(cc(Br)cc1)Cl			1.5	High (Class III)	FALSE	FALSE
Profoxydim	RF-0859-001-PPP	CCCC(=NOCC(C)Oc1ccc(Cl)cc1)C2=C(O)CC(CC2=O)C3CCCSC3			1.5	High (Class III)	FALSE	FALSE
Propamocarb (RD)	RF-0354-001-PPP	N(C(OCCC)=O)CCCN(C)C			0.3	High (Class III)	TRUE	FALSE
Propanil	RF-0355-001-PPP	c1(cc(c(Cl)cc1)Cl)NC(CC)=O			1.5	High (Class III)	FALSE	FALSE
Propaquizafop	RF-0356-001-PPP	n1c2ccc(Cl)cc2ncc1Oc1ccc(O[C@@H](C)C(=O)OCCO\N=C(\C)C)cc1			1.5	High (Class III)	FALSE	FALSE
Propargite	RF-0357-001-PPP	O([C@@H]1[C@@H](O[S@@](OCC#C)=O)CCCC1)c1ccc(C(C)(C)C)cc1			0.0025	High (Class III)	FALSE	TRUE
Propazine	RF-0864-001-PPP	c1(nc(nc(n1)Cl)NC(C)C)NC(C)C			1.5	High (Class III)	FALSE	FALSE
Propiconazole	RF-0358-001-PPP	CCCC1COC(O1)(Cn2cncn2)c3ccc(cc3Cl)Cl			1.5	High (Class III)	FALSE	FALSE
Propoxycarbazone (RD)	RF-0362-001-PPP	CCCOC1=NN(C(=O)N1C)C(=O)NS(=O)(=O)C2=CC=CC=C2C(=O)OC			1.5	High (Class III)	FALSE	FALSE
Propyzamide	RF-0364-001-PPP	CC(C)(C#C)NC(=O)c1cc(cc(c1)Cl)Cl			1.5	High (Class III)	FALSE	FALSE
Proquinazid	RF-0365-001-PPP	CCCN1C(=O)C2=C(C=CC(=C2)I)N=C1OCCC			1.5	High (Class III)	FALSE	FALSE
Prosulfocarb	RF-0366-001-PPP	C(N(CCC)C(SCc1ccccc1)=O)CC			1.5	High (Class III)	FALSE	FALSE
Prosulfuron	RF-0367-001-PPP	Cc1nc(nc(n1)OC)NC(=O)NS(=O)(=O)c2ccccc2CCC(F)(F)F			1.5	High (Class III)	FALSE	FALSE
Prothioconazole (RD)	RF-0868-001-PPP	C1CC1(C(CC2=CC=CC=C2Cl)(CN3C(=S)N=CN3)O)Cl			0.0025	High (Class III)	FALSE	TRUE
Prothioconazole-desthio	RF-00000029-PAR	n1cnn(C[C@@](O)(C2(CC2)Cl)Cc2c(cccc2)Cl)c1			1.5	High (Class III)	FALSE	FALSE
Prothiofos	RF-0869-001-PPP	CCCSP(=S)(OCC)Oc1ccc(cc1Cl)Cl			1.5	High (Class III)	FALSE	FALSE
Pymetrozine	RF-0369-001-PPP	O=C1NN=C(C)CN1\N=C\c1cccnc1			1.5	High (Class III)	FALSE	FALSE
Pyraclostrobin	RF-0370-001-PPP	COC(=O)N(c1ccccc1COc2ccn(n2)c3ccc(cc3)Cl)OC			0.3	High (Class III)	TRUE	FALSE
Pyrazophos	RF-0373-001-PPP	n12c(cc(n2)OP(OCC)(OCC)=S)nc(C)c(c1)C(OCC)=O			0.0025	High (Class III)	FALSE	TRUE
Pyrene	RF-00000064-ORG	c12c3c4ccc1cccc2ccc3ccc4			0.0025	High (Class III)	FALSE	TRUE
Pyrethrin I	RF-0374-002-PPP	CC1=C(C(=O)C[C@@H]1OC(=O)[C@@H]2[C@H](C2(C)C)C=C(C)C)C/C=C/C=C			0.0025	Intermediate (Class II)	FALSE	TRUE
Pyrethrin II	RF-0374-003-PPP	COC(=O)\C(=C\[C@@H]1[C@@H](C(=O)O[C@H]2CC(=O)C(=C2C)C\C=C/C=C)C1(C)C)\C			0.0025	Intermediate (Class II)	FALSE	TRUE
Pyridaben	RF-0375-001-PPP	CC(C)(C)C1=CC=C(C=C1)CSC2=C(C(=O)N(N=C2)C(C)(C)C)Cl			1.5	High (Class III)	FALSE	FALSE
Pyridalyl	RF-0876-001-PPP	c1cc(ncc1C(F)(F)F)OCCCOc2c(cc(cc2Cl)OCC=C(Cl)Cl)Cl			1.5	High (Class III)	FALSE	FALSE
Pyridate (RD)	RF-0376-001-PPP	c1(c(cc(Cl)nn1)OC(SCCCCCCCC)=O)c1ccccc1			1.5	High (Class III)	FALSE	FALSE
Pyrimethanil	RF-0377-001-PPP	c1ccccc1Nc1nc(C)cc(C)n1			1.5	High (Class III)	FALSE	FALSE
Pyriproxyfen	RF-0378-001-PPP	n1ccccc1O[C@@H](C)COc1ccc(Oc2ccccc2)cc1			1.5	High (Class III)	FALSE	FALSE
Quinalphos	RF-0380-001-PPP	c12c(ncc(n1)OP(OCC)(OCC)=S)cccc2			0.0025	High (Class III)	FALSE	TRUE
Quinmerac	RF-0381-001-PPP	Cc1cc2ccc(c(c2nc1)C(=O)O)Cl			0.0025	High (Class III)	FALSE	TRUE
Quinoclamine	RF-0886-001-PPP	c12c(C(C(Cl)=C(C1=O)N)=O)cccc2			0.0025	High (Class III)	FALSE	TRUE
Quinoxyfen	RF-0382-001-PPP	c1c(c2c(cc1Cl)nccc2Oc1ccc(cc1)F)Cl			1.5	High (Class III)	FALSE	FALSE
Quintozene	RF-0383-002-PPP	c1(c(c(c(Cl)c(c1Cl)Cl)Cl)Cl)[N+](=O)[O-]			1.5	High (Class III)	FALSE	FALSE
Quintozene (RD)	RF-0383-001-PPP	c1(c(c(c(Cl)c(c1Cl)Cl)Cl)Cl)[N+](=O)[O-]			1.5	High (Class III)	FALSE	FALSE
Quizalofop (including Quizalfop-P)	RF-0384-003-PPP	n1c2ccc(Cl)cc2ncc1Oc1ccc(O[C@H](C)C(=O)OC[C@@H]2OCCC2)cc1			1.5	High (Class III)	FALSE	FALSE
Quizalofop-P-ethyl	RF-0887-002-PPP	C([C@@H](C)Oc1ccc(Oc2nc3c(nc2)cc(cc3)Cl)cc1)(=O)OCC			1.5	High (Class III)	FALSE	FALSE
Resmethrin (RD)	RF-0385-001-PPP	CC(=CC1C(C1(C)C)C(=O)OCc2cc(oc2)Cc3ccccc3)C			1.5	High (Class III)	FALSE	FALSE
Rimsulfuron	RF-0386-001-PPP	CCS(=O)(=O)c1cccnc1S(=O)(=O)NC(=O)Nc1nc(OC)cc(OC)n1			1.5	High (Class III)	FALSE	FALSE
Silthiofam	RF-0389-001-PPP	Cc1c(sc(c1C(=O)NCC=C)[Si](C)(C)C)C			1.5	High (Class III)	FALSE	FALSE
Simazine	RF-0390-001-PPP	c1(nc(nc(n1)Cl)NCC)NCC			1.5	High (Class III)	FALSE	FALSE
Spinetoram (XDE-175)	RF-0392-001-PPP	CCO[C@@H]1[C@@H](OC)[C@H](C)O[C@@H](O[C@@H]2C[C@H]3CC[C@H]4[C@@H]5CC(=O)O[C@@H](CC)CCC[C@H](O[C@H]6CC[C@@H]([C@@H](C)O6)N(C)C)[C@@H](C)C(=O)C5=C[C@H]4[C@@H]3C2)[C@@H]1OC			0.0025	High (Class III)	FALSE	TRUE
Spinosad (RD)	RF-0393-001-PPP	CC[C@H]1CCC[C@H](O[C@H]2CC[C@@H]([C@@H](C)O2)N(C)C)[C@@H](C)C(=O)C3=C[C@H]4[C@@H]5C[C@@H](C[C@H]5C=C[C@H]4[C@@H]3CC(=O)O1)O[C@@H]6O[C@@H](C)[C@H](OC)[C@@H](OC)[C@H]6OC			0.0025	High (Class III)	FALSE	TRUE
Spirodiclofen	RF-0394-001-PPP	CCC(C)(C)C(=O)OC1=C(C(=O)OC12CCCCC2)c3ccc(cc3Cl)Cl			1.5	High (Class III)	FALSE	FALSE
Spiromesifen	RF-0395-001-PPP	C1CC2(CC1)C(=C(C(O2)=O)c1c(cc(cc1C)C)C)OC(CC(C)(C)C)=O			9	Intermediate (Class II)	FALSE	FALSE
Spirotetramat and its 4 metabolites (RD)	RF-0396-001-PPP	O(C(OCC)=O)C=1[C@@]2(CC[C@H](CC2)OC)NC(=O)C1c1cc(ccc1C)C			9	Intermediate (Class II)	FALSE	FALSE
Spiroxamine	RF-0397-001-PPP	C12(O[C@@H](C[N@@](CC)CCC)CO1)CCC(C(C)(C)C)CC2			1.5	High (Class III)	FALSE	FALSE
Sulcotrione	RF-0398-001-PPP	O=C1CCCC(=O)C1C(=O)c1ccc(S(=O)(=O)C)cc1Cl			1.5	High (Class III)	FALSE	FALSE
Sulfentrazone	RF-0901-001-PPP	CC1=NN(C(=O)N1C(F)F)C2=C(C=C(C(=C2)NS(=O)(=O)C)Cl)Cl			1.5	High (Class III)	FALSE	FALSE
Sulfosulfuron	RF-0399-001-PPP	c1(c(S(NC(Nc2nc(OC)cc(n2)OC)=O)(=O)=O)n2ccccc2n1)S(=O)(=O)CC			1.5	High (Class III)	FALSE	FALSE
T-2 toxin	RF-00000161-TOX	CC1=C[C@@H]2[C@](C[C@@H]1OC(=O)CC(C)C)([C@]3([C@@H]([C@H]([C@H]([C@@]34CO4)O2)O)OC(=O)C)C)COC(=O)C			0.0025	High (Class III)	FALSE	TRUE
tau-Fluvalinate	RF-0402-001-PPP	CC(C)[C@H](C(=O)OC(C#N)c1cccc(c1)Oc2ccccc2)Nc3ccc(cc3Cl)C(F)(F)F			1.5	High (Class III)	FALSE	FALSE
TCMTB	RF-0906-001-PPP	N#CSCSc1nc2ccccc2s1			1.5	High (Class III)	FALSE	FALSE
Tebuconazole	RF-0403-001-PPP	CC(C)(C)C(CCc1ccc(cc1)Cl)(Cn2cncn2)O			1.5	High (Class III)	FALSE	FALSE
Tebufenozide	RF-0404-001-PPP	c1c(ccc(c1)CC)C(=O)NN(C(C)(C)C)C(=O)c1cc(C)cc(C)c1			1.5	High (Class III)	FALSE	FALSE
Tebufenpyrad	RF-0405-001-PPP	Clc1c(CC)nn(C)c1C(=O)NCc1ccc(C(C)(C)C)cc1			1.5	High (Class III)	FALSE	FALSE
Tecnazene	RF-0406-001-PPP	c1(c(c(cc(c1Cl)Cl)Cl)Cl)[N+](=O)[O-]			1.5	High (Class III)	FALSE	FALSE
Teflubenzuron	RF-0407-001-PPP	c1cc(c(c(c1)F)C(=O)NC(=O)Nc2cc(c(c(c2F)Cl)F)Cl)F			1.5	High (Class III)	FALSE	FALSE
Terbacil	RF-0912-001-PPP	CC1=C(Cl)C(=O)N(C(C)(C)C)C(=O)N1			1.5	High (Class III)	FALSE	FALSE
Terbuthylazine	RF-0413-001-PPP	CCNc1nc(nc(n1)Cl)NC(C)(C)C			1.5	High (Class III)	FALSE	FALSE
Terbutryn	RF-0919-001-PPP	c1(nc(nc(n1)SC)NCC)NC(C)(C)C			1.5	High (Class III)	FALSE	FALSE
Tetrabromobisphenol-A	RF-00000075-ORG	C(c1cc(c(O)c(c1)Br)Br)(c1cc(c(O)c(c1)Br)Br)(C)C			1.5	High (Class III)	FALSE	FALSE
Tetraconazole	RF-0414-001-PPP	c1cc(c(cc1Cl)Cl)C(Cn2cncn2)COC(C(F)F)(F)F			1.5	High (Class III)	FALSE	FALSE
Tetradifon	RF-0415-001-PPP	c1(S(c2ccc(Cl)cc2)(=O)=O)c(cc(Cl)c(c1)Cl)Cl			1.5	High (Class III)	FALSE	FALSE
Tetramethrin	RF-0922-001-PPP	CC(=CC1C(C(=O)OCN2C(=O)C3=C(CCCC3)C2=O)C1(C)C)C			9	Intermediate (Class II)	FALSE	FALSE
Thiabendazole	RF-0416-001-PPP	c1ccc2c(c1)[nH]c(n2)c3cscn3			1.5	High (Class III)	FALSE	FALSE
Thiacloprid	RF-0417-001-PPP	S1C(\N(CC1)Cc1ccc(nc1)Cl)=N\C#N			1.5	High (Class III)	FALSE	FALSE
Thiametoxam	RF-0418-001-PPP	C1OCN(\C(N1C)=N\[N+]([O-])=O)Cc1cnc(s1)Cl			0.0025	High (Class III)	FALSE	TRUE
Thiazopyr	RF-0928-001-PPP	CC(C)Cc1c(c(nc(c1C(=O)OC)C(F)F)C(F)(F)F)C2=NCCS2			1.5	High (Class III)	FALSE	FALSE
Thidiazuron	RF-0929-001-PPP	O=C(Nc1ccccc1)Nc2cnns2			1.5	High (Class III)	FALSE	FALSE
Thifensulfuron-methyl	RF-0419-001-PPP	Cc1nc(nc(n1)OC)NC(=O)NS(=O)(=O)c2ccsc2C(=O)OC			1.5	High (Class III)	FALSE	FALSE
Thiobencarb	RF-0420-001-PPP	c1(CSC(N(CC)CC)=O)ccc(Cl)cc1			1.5	High (Class III)	FALSE	FALSE
Thiophanate-methyl	RF-0422-001-PPP	c1(c(NC(NC(OC)=O)=S)cccc1)NC(NC(OC)=O)=S			0.3	High (Class III)	TRUE	FALSE
Tolclofos-methyl	RF-0424-001-PPP	Cc1cc(c(c(c1)Cl)OP(=S)(OC)OC)Cl			0.0025	High (Class III)	FALSE	TRUE
Tolfenpyrad	RF-0943-001-PPP	CCc1c(c(n(n1)C)C(=O)NCc2ccc(cc2)Oc3ccc(cc3)C)Cl			1.5	High (Class III)	FALSE	FALSE
Tolylfluanid (RD)	RF-0425-001-PPP	N(C)(C)S(=O)(=O)N(c1ccc(cc1)C)SC(F)(Cl)Cl			0.0025	High (Class III)	FALSE	TRUE
Triadimefon and triadimenol (RD)	RF-0428-001-PPP	n1([C@@H](Oc2ccc(Cl)cc2)[C@@H](C(C)(C)C)O)cncn1			1.5	High (Class III)	FALSE	FALSE
Triazophos	RF-0432-001-PPP	n1(c2ccccc2)nc(nc1)OP(=S)(OCC)OCC			0.0025	High (Class III)	FALSE	TRUE
Trichlorfon	RF-0435-001-PPP	COP(=O)(OC)C(O)C(Cl)(Cl)Cl			0.0025	High (Class III)	FALSE	TRUE
Trifloxystrobin	RF-0439-001-PPP	C/C(=N\OCc1ccccc1/C(=N/OC)/C(=O)OC)/c2cccc(c2)C(F)(F)F			1.5	High (Class III)	FALSE	FALSE
Triflumizole (RD)	RF-0440-001-PPP	C(OCCC)/C(=N\c1c(C(F)(F)F)cc(Cl)cc1)n1cncc1			1.5	High (Class III)	FALSE	FALSE
Triflumuron	RF-0441-001-PPP	c1(ccc(OC(F)(F)F)cc1)NC(NC(c1c(cccc1)Cl)=O)=O			1.5	High (Class III)	FALSE	FALSE
Trifluralin	RF-0442-001-PPP	c1(c(cc(C(F)(F)F)cc1[N+](=O)[O-])[N+](=O)[O-])N(CCC)CCC			0.0025	High (Class III)	FALSE	TRUE
Triticonazole	RF-0447-001-PPP	c1cc(Cl)ccc1\C=C1\CCC(C)(C)[C@@]1(O)Cn1ncnc1			1.5	High (Class III)	FALSE	FALSE
Vinclozolin	RF-0450-003-PPP	N1(c2cc(cc(c2)Cl)Cl)C([C@@](C=C)(C)OC1=O)=O			0.3	High (Class III)	TRUE	FALSE
Zearalenone	RF-00000170-TOX	c12c(cc(cc2O)O)C=CCCCC(=O)CCC[C@@H](OC1=O)C			1.5	High (Class III)	FALSE	FALSE
Zoxamide	RF-0452-001-PPP	c1(cc(C(N[C@@](C(CCl)=O)(CC)C)=O)cc(c1C)Cl)Cl			0.0025	High (Class III)	FALSE	TRUE
Compound	SSD1 Code	representative structure SMILES from EuroMix Inventory	TTC applicable?	TTC exclusion rule applicable	TTC (ug/kg bw/day)
1,2,3,4,6,7,8-HpCDD	RF-00000341-ORG	c12c(Oc3cc(Cl)c(c(c3O1)Cl)Cl)c(c(Cl)c(c2Cl)Cl)Cl	FALSE	bioaccumulating	excluded
1,2,3,4,6,7,8-HpCDF	RF-00000330-ORG	c12c3c(c(c(Cl)c(c3)Cl)Cl)oc1c(c(Cl)c(c2Cl)Cl)Cl	FALSE	bioaccumulating	excluded
1,2,3,4,7,8,9-HpCDF	RF-00000331-ORG	c12c3c(cc(Cl)c(c3Cl)Cl)oc1c(c(Cl)c(c2Cl)Cl)Cl	FALSE	bioaccumulating	excluded
1,2,3,4,7,8-HxCDD	RF-00000347-ORG	c1c2c(cc(c1Cl)Cl)Oc3c(c(c(c(c3Cl)Cl)Cl)Cl)O2	FALSE	bioaccumulating	excluded
1,2,3,4,7,8-HxCDF	RF-00000332-ORG	c1c2c(cc(c1Cl)Cl)oc3c2c(c(c(c3Cl)Cl)Cl)Cl	FALSE	bioaccumulating	excluded
1,2,3,6,7,8-HxCDD	RF-00000342-ORG	c1c2c(c(c(c1Cl)Cl)Cl)Oc3cc(c(c(c3O2)Cl)Cl)Cl	FALSE	bioaccumulating	excluded
1,2,3,6,7,8-HxCDF	RF-00000333-ORG	c1c2c3c(cc(c(c3Cl)Cl)Cl)oc2c(c(c1Cl)Cl)Cl	FALSE	bioaccumulating	excluded
1,2,3,7,8,9-HxCDD	RF-00000343-ORG	c1c2c(c(c(c1Cl)Cl)Cl)Oc3c(cc(c(c3Cl)Cl)Cl)O2	FALSE	bioaccumulating	excluded
1,2,3,7,8,9-HxCDF	RF-00000334-ORG	#N/A	FALSE	bioaccumulating	excluded
1,2,3,7,8-PeCDD	RF-00000344-ORG	c1c2c(cc(c1Cl)Cl)Oc3c(cc(c(c3Cl)Cl)Cl)O2	FALSE	bioaccumulating	excluded
1,2,3,7,8-PeCDF	RF-00000335-ORG	c1c2c(cc(c1Cl)Cl)oc3c2c(c(c(c3)Cl)Cl)Cl	FALSE	bioaccumulating	excluded
2,3,4,6,7,8-HxCDF	RF-00000336-ORG	c1c2c3cc(c(c(c3oc2c(c(c1Cl)Cl)Cl)Cl)Cl)Cl	FALSE	bioaccumulating	excluded
2,3,4,7,8-PeCDF	RF-00000337-ORG	c1c2c3cc(c(c(c3oc2cc(c1Cl)Cl)Cl)Cl)Cl	FALSE	bioaccumulating	excluded
2,3,7,8-TCDD	RF-00000345-ORG	c1c2c(cc(c1Cl)Cl)Oc3cc(c(cc3O2)Cl)Cl	FALSE	bioaccumulating	excluded
2,3,7,8-TCDF	RF-00000338-ORG	c1c2c3cc(c(cc3oc2cc(c1Cl)Cl)Cl)Cl	FALSE	bioaccumulating	excluded
Aflatoxin (sum of B1, B2, G1, G2)	RF-00000435-TOX	#N/A	FALSE	aflatoxins	excluded
Aflatoxin B1	RF-00000150-TOX	c12c3c(c4c(c(=O)o3)C(=O)CC4)c(cc2O[C@@H]2[C@H]1C=CO2)OC	FALSE	aflatoxins	excluded
Aflatoxin B2	RF-00000151-TOX	c12c3c(c4c(c(=O)o3)C(=O)CC4)c(cc2O[C@@H]2[C@H]1CCO2)OC	FALSE	aflatoxins	excluded
Aflatoxin G1	RF-00000152-TOX	c12c3c(O[C@@H]4[C@H]3C=CO4)cc(c1c1c(c(=O)o2)C(=O)OCC1)OC	FALSE	aflatoxins	excluded
Aflatoxin G2	RF-00000153-TOX	c12c3c(O[C@@H]4[C@H]3CCO4)cc(c1c1c(c(=O)o2)C(=O)OCC1)OC	FALSE	aflatoxins	excluded
Aflatoxin M1	RF-00000155-TOX	COc1cc2c(c3c1c4c(c(=O)o3)C(=O)CC4)[C@@]5(C=CO[C@@H]5O2)O	FALSE	aflatoxins	excluded
Aflatoxins	RF-00000149-TOX	#N/A	FALSE	aflatoxins	excluded
Aldrin	RF-0021-002-PPP	#N/A	FALSE	bioaccumulating	excluded
Aldrin and Dieldrin (RD)	RF-0021-001-PPP	C1[C@@H]2[C@H]3[C@@H]([C@H]1[C@H]4[C@@H]2O4)[C@]5(C(=C([C@@]3(C5(Cl)Cl)Cl)Cl)Cl)Cl	FALSE	bioaccumulating	excluded
alpha-endosulfan	RF-0155-004-PPP	#N/A	FALSE	bioaccumulating	excluded
Arsenic (As)	RF-00000128-CHE	0	FALSE	inorganic	excluded
BB-101	RF-00000388-ORG	c1(c2c(ccc(c2)Br)Br)c(cc(Br)c(c1)Br)Br	FALSE	bioaccumulating	excluded
BB-153	RF-00000091-ORG	c1(c2c(cc(Br)c(c2)Br)Br)c(cc(Br)c(c1)Br)Br	FALSE	bioaccumulating	excluded
BB-52	RF-00000390-ORG	c1cc(c(cc1Br)c2cc(ccc2Br)Br)Br	FALSE	bioaccumulating	excluded
BDE-100	RF-00000099-ORG	c1(c(c(cc(c1)Br)Br)Oc1c(cc(cc1)Br)Br)Br	FALSE	bioaccumulating	excluded
BDE-153	RF-00000102-ORG	O(c1c(cc(c(c1)Br)Br)Br)c1c(cc(c(c1)Br)Br)Br	FALSE	bioaccumulating	excluded
BDE-154	RF-00000101-ORG	c1c(cc(c(c1Br)Oc2cc(c(cc2Br)Br)Br)Br)Br	FALSE	bioaccumulating	excluded
BDE-183	RF-00000103-ORG	Brc1cc(Br)c(Oc2c(Br)cc(Br)c(Br)c2Br)cc1Br	FALSE	bioaccumulating	excluded
BDE-209	RF-00000104-ORG	c1(c(c(c(Br)c(c1Br)Br)Br)Br)Oc1c(c(c(Br)c(c1Br)Br)Br)Br	FALSE	bioaccumulating	excluded
BDE-28	RF-00000097-ORG	c1cc(ccc1Oc2ccc(cc2Br)Br)Br	FALSE	bioaccumulating	excluded
BDE-47	RF-00000098-ORG	O(c1c(cc(cc1)Br)Br)c1c(cc(cc1)Br)Br	FALSE	bioaccumulating	excluded
BDE-99	RF-00000100-ORG	c1(cc(c(cc1Br)Br)Oc1ccc(cc1Br)Br)Br	FALSE	bioaccumulating	excluded
Benzo-b+j-fluoranthene	RF-00000065-ORG	#N/A	FALSE	mixture	excluded
beta-Endosulfan	RF-0155-003-PPP	#N/A	FALSE	bioaccumulating	excluded
Boscalid and M 510F01	RF-0049-002-PPP	#N/A	FALSE	mixture	excluded
Cadmium (Cd)	RF-00000150-CHE	0	FALSE	inorganic	excluded
Chlorates	RF-00000015-CHE	#N/A	FALSE	inorganic	excluded
Copper (Cu)	RF-00000167-CHE	0	FALSE	inorganic	excluded
DDT (RD)	RF-0119-001-PPP	c1cc(ccc1C(c2ccc(cc2)Cl)C(Cl)(Cl)Cl)Cl	FALSE	bioaccumulating	excluded
Dieldrin	RF-0021-003-PPP	#N/A	FALSE	bioaccumulating	excluded
Endosulfan (RD)	RF-0155-001-PPP	C1C2C(COS(=O)O1)C3(C(=C(C2(C3(Cl)Cl)Cl)Cl)Cl)Cl	FALSE	bioaccumulating	excluded
Endosulfansulfate	RF-0155-002-PPP	#N/A	FALSE	bioaccumulating	excluded
Endrin	RF-0156-001-PPP	C1[C@@H]2[C@@H]3[C@H]([C@H]1[C@H]4[C@@H]2O4)[C@@]5(C(=C([C@]3(C5(Cl)Cl)Cl)Cl)Cl)Cl	FALSE	bioaccumulating	excluded
Fenbutatin oxide	RF-0177-001-PPP	#N/A	FALSE	structure not suitable for QSAR	excluded
HBCD alpha isomer	RF-00000078-ORG	#N/A	FALSE	bioaccumulating	excluded
HBCD beta isomer	RF-00000079-ORG	#N/A	FALSE	bioaccumulating	excluded
HBCD gamma isomer	RF-00000080-ORG	#N/A	FALSE	bioaccumulating	excluded
HCH, delta-	RF-0736-001-PPP	#N/A	FALSE	bioaccumulating	excluded
HCH-epsilon	RF-0240-004-PPP	#N/A	FALSE	bioaccumulating	excluded
Heptachlor	RF-0236-004-PPP	#N/A	FALSE	bioaccumulating	excluded
Heptachlor (other)	RF-0236-006-PPP	#N/A	FALSE	bioaccumulating	excluded
Heptachlor (RD)	RF-0236-001-PPP	C1([C@@]2([C@@H]3[C@@H](C=C[C@@H]3Cl)[C@@]1(Cl)C(=C2Cl)Cl)Cl)(Cl)Cl	FALSE	bioaccumulating	excluded
Heptachlor endo-epoxide	RF-0236-007-PPP	#N/A	FALSE	bioaccumulating	excluded
Heptachlor epoxide	RF-0236-005-PPP	#N/A	FALSE	bioaccumulating	excluded
Heptachlor exo-epoxide	RF-0236-008-PPP	#N/A	FALSE	bioaccumulating	excluded
Hexachlorobenzene	RF-0237-001-PPP	c1(c(c(c(Cl)c(c1Cl)Cl)Cl)Cl)Cl	FALSE	bioaccumulating	excluded
Hexachlorobutadiene	RF-1033-001-PPP	#N/A	FALSE	bioaccumulating	excluded
Hexachlorocyclohexane (alpha-isomer)	RF-0238-001-PPP	#N/A	FALSE	bioaccumulating	excluded
Hexachlorocyclohexane (beta-isomer)	RF-0239-002-PPP	#N/A	FALSE	bioaccumulating	excluded
Hexachlorocyclohexane (RD)	RF-0240-003-PPP	#N/A	FALSE	bioaccumulating	excluded
Inorganic Arsenic	RF-00000135-CHE	#N/A	FALSE	inorganic	excluded
Lead (Pb)	RF-00000174-CHE	0	FALSE	inorganic	excluded
Lindane (RD)	RF-0263-001-PPP	[C@@H]1([C@@H]([C@@H]([C@H]([C@@H]([C@@H]1Cl)Cl)Cl)Cl)Cl)Cl	FALSE	bioaccumulating	excluded
Mirex	RF-0797-001-PPP	#N/A	FALSE	bioaccumulating	excluded
Nickel (Ni)	RF-00000182-CHE	0	FALSE	inorganic	excluded
Nitrate	RF-00000085-CHE	0	FALSE	inorganic	excluded
Nitrites	RF-00000087-CHE	0	FALSE	inorganic	excluded
OCDD	RF-00000346-ORG	c12c(c(c(Cl)c(c1Cl)Cl)Cl)Oc1c(c(Cl)c(c(c1O2)Cl)Cl)Cl	FALSE	bioaccumulating	excluded
OCDF	RF-00000339-ORG	c12c3c(c(c(Cl)c(c3Cl)Cl)Cl)oc1c(c(Cl)c(c2Cl)Cl)Cl	FALSE	bioaccumulating	excluded
p,p' Dicofol	RF-0130-002-PPP	#N/A	FALSE	bioaccumulating	excluded
p,p-DDD	RF-0119-004-PPP	#N/A	FALSE	bioaccumulating	excluded
p,p-DDE	RF-0119-002-PPP	#N/A	FALSE	bioaccumulating	excluded
p,p-DDT	RF-0119-006-PPP	#N/A	FALSE	bioaccumulating	excluded
PCB-101	RF-00000134-ORG	c1(c2c(ccc(c2)Cl)Cl)c(cc(Cl)c(c1)Cl)Cl	FALSE	bioaccumulating	excluded
PCB-105	RF-00000117-ORG	C1=CC(=C(C=C1C2=C(C(=C(C=C2)Cl)Cl)Cl)Cl)Cl	FALSE	bioaccumulating	excluded
PCB-114	RF-00000118-ORG	c1(c2ccc(Cl)cc2)c(c(c(Cl)c(c1)Cl)Cl)Cl	FALSE	bioaccumulating	excluded
PCB-118	RF-00000119-ORG	C1=CC(=C(C=C1C2=CC(=C(C=C2Cl)Cl)Cl)Cl)Cl	FALSE	bioaccumulating	excluded
PCB-123	RF-00000120-ORG	c1(c2c(cc(Cl)cc2)Cl)cc(c(Cl)c(c1)Cl)Cl	FALSE	bioaccumulating	excluded
PCB-126	RF-00000126-ORG	c1(ccc(c2cc(c(c(c2)Cl)Cl)Cl)cc1Cl)Cl	FALSE	bioaccumulating	excluded
PCB-138	RF-00000169-ORG	c1(c2c(cc(Cl)c(c2)Cl)Cl)c(c(c(Cl)cc1)Cl)Cl	FALSE	bioaccumulating	excluded
PCB-153	RF-00000186-ORG	c1(c2c(cc(Cl)c(c2)Cl)Cl)c(cc(Cl)c(c1)Cl)Cl	FALSE	bioaccumulating	excluded
PCB-156	RF-00000121-ORG	c1(c2cc(c(Cl)cc2)Cl)c(c(c(Cl)c(c1)Cl)Cl)Cl	FALSE	bioaccumulating	excluded
PCB-157	RF-00000122-ORG	c1(c2c(c(c(Cl)cc2)Cl)Cl)cc(c(Cl)c(c1)Cl)Cl	FALSE	bioaccumulating	excluded
PCB-167	RF-00000123-ORG	c1(c2c(cc(Cl)c(c2)Cl)Cl)cc(c(Cl)c(c1)Cl)Cl	FALSE	bioaccumulating	excluded
PCB-169	RF-00000127-ORG	c1(c(cc(c2cc(c(Cl)c(c2)Cl)Cl)cc1Cl)Cl)Cl	FALSE	bioaccumulating	excluded
PCB-170	RF-00000201-ORG	#N/A	FALSE	bioaccumulating	excluded
PCB-180	RF-00000212-ORG	c1(c2c(cc(Cl)c(c2)Cl)Cl)c(c(c(Cl)c(c1)Cl)Cl)Cl	FALSE	bioaccumulating	excluded
PCB-189	RF-00000124-ORG	c1(c2c(c(c(Cl)c(c2)Cl)Cl)Cl)cc(c(Cl)c(c1)Cl)Cl	FALSE	bioaccumulating	excluded
PCB-28	RF-00000251-ORG	c1(c2c(cc(Cl)cc2)Cl)ccc(Cl)cc1	FALSE	bioaccumulating	excluded
PCB-52	RF-00000278-ORG	C1=CC(=C(C=C1Cl)C2=C(C=CC(=C2)Cl)Cl)Cl	FALSE	bioaccumulating	excluded
PCB-77	RF-00000128-ORG	C1=CC(=C(C=C1C2=CC(=C(C=C2)Cl)Cl)Cl)Cl	FALSE	bioaccumulating	excluded
PCB-81	RF-00000129-ORG	c1(c2ccc(Cl)cc2)cc(c(Cl)c(c1)Cl)Cl	FALSE	bioaccumulating	excluded
Perfluorodecanoic acid	RF-00000361-ORG	C(C(C(C(C(C(O)=O)(F)F)(F)F)(F)F)(F)F)(C(C(C(C(F)(F)F)(F)F)(F)F)(F)F)(F)F	FALSE	bioaccumulating	excluded
Perfluoroheptanoic acid	RF-00000358-ORG	C(=O)(C(C(C(C(C(C(F)(F)F)(F)F)(F)F)(F)F)(F)F)(F)F)O	FALSE	bioaccumulating	excluded
Perfluorohexanoic acid	RF-00000357-ORG	C(=O)(C(C(C(C(C(F)(F)F)(F)F)(F)F)(F)F)(F)F)O	FALSE	bioaccumulating	excluded
Perfluorononanoic acid	RF-00000360-ORG	C(=O)(C(C(C(C(C(C(C(C(F)(F)F)(F)F)(F)F)(F)F)(F)F)(F)F)(F)F)(F)F)O	FALSE	bioaccumulating	excluded
Perfluorooctane sulfonate	RF-00000354-ORG	C(C(C(C(C(F)(F)S(=O)(=O)O)(F)F)(F)F)(F)F)(C(C(C(F)(F)F)(F)F)(F)F)(F)F	FALSE	bioaccumulating	excluded
Perfluorooctanesulfonamide	RF-00000461-ORG	#N/A	FALSE	bioaccumulating	excluded
Perfluorooctanoic acid	RF-00000359-ORG	C(C(C(C(C(O)=O)(F)F)(F)F)(F)F)(C(C(C(F)(F)F)(F)F)(F)F)(F)F	FALSE	bioaccumulating	excluded
Perfluoroundecanoic acid	RF-00000362-ORG	C(=O)(C(C(C(C(C(C(C(C(C(C(F)(F)F)(F)F)(F)F)(F)F)(F)F)(F)F)(F)F)(F)F)(F)F)(F)F)O	FALSE	bioaccumulating	excluded
Phenanthrene	RF-00000063-ORG	c12c3c(ccc1cccc2)cccc3	FALSE	bioaccumulating	excluded
Selenium (Se)	RF-00000184-CHE	0	FALSE	inorganic	excluded
Sulphur	RF-0401-001-PPP	0	FALSE	inorganic	excluded
Sum of 6 PCB indicators	RF-00000460-ORG	#N/A	FALSE	bioaccumulating	excluded
Sum T-2 and HT-2	RF-00000320-TOX	#N/A	FALSE	mixture	excluded
T-2/HT-2 toxins	RF-00000432-TOX	#N/A	FALSE	mixture	excluded
TEQ Dioxin-like PCBs LB	RF-00000463-ORG	#N/A	FALSE	bioaccumulating	excluded
TEQ Dioxin-like PCBs MB	RF-00000464-ORG	#N/A	FALSE	bioaccumulating	excluded
TEQ Dioxin-like PCBs UB	RF-00000465-ORG	#N/A	FALSE	bioaccumulating	excluded
TEQ dioxins (PCDD and PCDF) LB	RF-00000381-ORG	#N/A	FALSE	bioaccumulating	excluded
TEQ dioxins (PCDD and PCDF) UB	RF-00000382-ORG	#N/A	FALSE	bioaccumulating	excluded
TEQ dioxins and dioxin-like PCBs LB	RF-00000383-ORG	#N/A	FALSE	bioaccumulating	excluded
TEQ dioxins and dioxin-like PCBs UB	RF-00000395-ORG	#N/A	FALSE	bioaccumulating	excluded
Tin (Sn) (Total)	RF-00000193-CHE	#N/A	FALSE	inorganic	excluded
Total Arsenic	RF-00000129-CHE	#N/A	FALSE	inorganic	excluded
Total mercury	RF-00000170-CHE	#N/A	FALSE	inorganic	excluded
Total zinc	RF-00000206-CHE	#N/A	FALSE	inorganic	excluded
trans-Chlordane	RF-0075-003-PPP	#N/A	FALSE	bioaccumulating	excluded
trans-Heptachlorepoxide	RF-0236-003-PPP	#N/A	FALSE	bioaccumulating	excluded
WHO-PCB-TEQ	RF-00000470-ORG	#N/A	FALSE	bioaccumulating	excluded
WHO-PCDD/F-PCB-TEQ	RF-00000471-ORG	#N/A	FALSE	bioaccumulating	excluded
WHO-PCDD/F-TEQ	RF-00000472-ORG	#N/A	FALSE	bioaccumulating	excluded
Zink (Zn)	RF-00000205-CHE	0	FALSE	inorganic	excluded
Compound	SSD1 Code	representative structure SMILES from EuroMix Inventory
1,1-dichloro-2,2-bis(4-ethylphenyl)ethane	RF-0001-001-PPP	#N/A
15-acetyldeoxynivalenol	RF-00000169-TOX	#N/A
2,2,2-Trichloro-1-(3,4-dichlorophenyl)ethyl acetate	RF-0990-001-PPP	#N/A
2,3,5-Trimethacarb	RF-0962-002-PPP	#N/A
2,4,5-T	RF-0009-001-PPP	#N/A
2,4,5-TP	RF-0458-001-PPP	#N/A
2,4,6-Trichlorophenol	RF-0993-001-PPP	#N/A
2,4-D (RD)	RF-0010-001-PPP	#N/A
2,4-Dimethylanilin	RF-0992-001-PPP	#N/A
2,4-Dimethylphenylformamide	RF-0024-003-PPP	#N/A
2,4-D-Methylester	RF-0010-002-PPP	#N/A
2,6-Dichlorobenzamide	RF-0602-001-PPP	#N/A
2-anilino-4-(2-hydroxypropyl)- 6-methylpyrimidin	RF-0274-003-PPP	#N/A
2-ethylhexyl-MCPA	RF-0271-003-PPP	#N/A
2-Naphthoxyacetic acid	RF-0803-001-PPP	#N/A
3,5-Dichloroaniline	RF-0450-002-PPP	#N/A
3-acetildeoxynivalenol	RF-00000168-TOX	#N/A
3-Chloroaniline	RF-0086-002-PPP	#N/A
3-MCPD (Free)	RF-00000377-ORG	#N/A
3-MCPD (From ester bounds)	RF-00000380-ORG	#N/A
3-MCPD (Sum free and bound)	RF-00000378-ORG	#N/A
4,4-Dichlorobenzophenone	RF-0605-001-PPP	#N/A
4-Phenylphenol	RF-0823-002-PPP	#N/A
5-methylchrysene	RF-00000041-ORG	#N/A
Acenaphthylene	RF-00000043-ORG	#N/A
Acibenzolar acid (CGA 210007)	RF-0016-003-PPP	#N/A
Acibenzolar-S-methyl	RF-0016-001-PPP	#N/A
Acybenzolar-S-methyl	RF-0016-002-PPP	#N/A
Alanycarb	RF-0462-001-PPP	#N/A
Aldicarb	RF-0020-002-PPP	#N/A
Aldicarb-Sulfone	RF-0020-004-PPP	#N/A
Aldicarb-Sulfoxide	RF-0020-003-PPP	#N/A
Allidochlor	RF-1023-001-PPP	#N/A
Alloxydim	RF-0465-001-PPP	#N/A
Alpha-(3-hydroxybutyl) - alpha - (4-chloro-phenyl) - 1H - 1,2,4 - triazole -1-propanenitrile (RH9090	RF-1005-001-PPP	#N/A
Alphamethrin	RF-0112-002-PPP	#N/A
Ametoctradin	RF-1055-001-PPP	#N/A
Ametryn	RF-0467-001-PPP	#N/A
Aminocarb	RF-0469-001-PPP	#N/A
Amitraz	RF-0024-002-PPP	#N/A
AMPA	RF-0471-001-PPP	#N/A
Ancymidol	RF-0473-001-PPP	#N/A
Anilofos	RF-0474-001-PPP	#N/A
Aspon	RF-0476-001-PPP	#N/A
Asulam	RF-0028-001-PPP	#N/A
Atraton	RF-1024-001-PPP	#N/A
Avermectin B1a	RF-0011-003-PPP	#N/A
Avermectin B1a (delta-8,9 isomer)	RF-0011-002-PPP	#N/A
Avermectin B1b	RF-0011-004-PPP	#N/A
Azaconazole	RF-0482-001-PPP	#N/A
Azamethiphos	RF-0484-001-PPP	#N/A
Aziprotryne	RF-0485-001-PPP	#N/A
Barban	RF-0036-001-PPP	#N/A
Benalaxyl	RF-0038-002-PPP	#N/A
Benalaxyl-M	RF-0038-003-PPP	#N/A
Benazolin	RF-0487-001-PPP	#N/A
Bendiocarb	RF-0489-001-PPP	#N/A
Benfuracarb	RF-0040-001-PPP	#N/A
Benfuresate	RF-0490-001-PPP	#N/A
Benodanil	RF-0491-001-PPP	#N/A
Benomyl	RF-0041-003-PPP	#N/A
Benoxacor	RF-0492-001-PPP	#N/A
Bentazone	RF-0042-002-PPP	#N/A
Benthiavalicarb	RF-0043-002-PPP	#N/A
Benthiavalicarb isopropyl	RF-0043-003-PPP	#N/A
Benzo-c-fluorene	RF-00000048-ORG	#N/A
Benzoximate	RF-0500-001-PPP	#N/A
Benzoylprop	RF-0501-001-PPP	#N/A
Benzoylprop-Ethyl	RF-0502-001-PPP	#N/A
Beta-cypermethrin	RF-0112-003-PPP	#N/A
Bifenazate	RF-0044-001-PPP	#N/A
Binapacryl	RF-0047-001-PPP	#N/A
Bioallethrin	RF-0504-001-PPP	#N/A
Bioresmethrin	RF-0505-001-PPP	#N/A
Biphenyl	RF-0506-001-PPP	#N/A
Bispyribac	RF-0507-001-PPP	#N/A
Bixafen and desmethyl-bixafen	RF-00000010-PAR	#N/A
Bromfenvinfos	RF-0513-001-PPP	#N/A
Bromide ion	RF-0050-001-PPP	#N/A
Bromocyclen	RF-0515-001-PPP	#N/A
Bromophos	RF-0517-001-PPP	#N/A
Bromophos-ethyl	RF-0051-001-PPP	#N/A
Bromoxynil (RD)	RF-0053-001-PPP	#N/A
Brompyrazon	RF-0987-001-PPP	#N/A
Bromuconazole	RF-0054-001-PPP	#N/A
Butachlor	RF-0519-001-PPP	#N/A
Butamifos	RF-0521-001-PPP	#N/A
Butocarboxim	RF-0522-001-PPP	#N/A
Butocarboxim (sum)	RF-0523-001-PPP	#N/A
Butocarboxim sulfone	RF-0986-001-PPP	#N/A
Butocarboxim-Sulfoxid	RF-0524-001-PPP	#N/A
Butotyl-MCPA	RF-0271-001-PPP	#N/A
Butoxycarboxim	RF-0525-001-PPP	#N/A
Buturon	RF-0527-001-PPP	#N/A
Captafol	RF-0060-001-PPP	#N/A
Captan/Folpet (sum)	RF-0531-001-PPP	#N/A
Carbendazim	RF-0041-002-PPP	#N/A
Carbendazim and thiophanate-methyl	RF-1002-001-PPP	#N/A
Carbofuran	RF-0065-003-PPP	#N/A
Carbofuran, 3-hydroxy	RF-0065-002-PPP	#N/A
Carbofuran, 3-keto	RF-0534-001-PPP	#N/A
Carbon disulphide	RF-0151-005-PPP	#N/A
Carbophenothion	RF-0535-001-PPP	#N/A
Carbophenothion (sum)	RF-0535-003-PPP	#N/A
Carbophenothion-Methyl	RF-0536-001-PPP	#N/A
Carfentrazone-ethyl	RF-0070-003-PPP	#N/A
Carpropamid	RF-0537-001-PPP	#N/A
Chinomethionat	RF-0539-001-PPP	#N/A
Chlorbenside	RF-0073-001-PPP	#N/A
Chlorbromuron	RF-0544-001-PPP	#N/A
Chlorbufam	RF-0074-001-PPP	#N/A
Chlordane	RF-0075-002-PPP	#N/A
Chlordane (other)	RF-0075-005-PPP	#N/A
Chlordecone	RF-0076-001-PPP	#N/A
Chlorfenprop-Methyl	RF-0548-001-PPP	#N/A
Chlorfenson	RF-0078-001-PPP	#N/A
Chlorfluazuron	RF-0549-001-PPP	#N/A
Chlorflurenol	RF-0550-001-PPP	#N/A
Chlorflurenol-Methyl	RF-0551-001-PPP	#N/A
Chlorimuron-Ethyl	RF-0553-001-PPP	#N/A
Chlormephos	RF-0554-001-PPP	#N/A
Chloroneb	RF-0556-001-PPP	#N/A
Chloropropylate	RF-0557-001-PPP	#N/A
Chloroxuron	RF-0085-001-PPP	#N/A
Chlorpropham (other)	RF-0086-001-PPP	#N/A
Chlorpropham and 4-HAS	RF-0086-004-PPP	#N/A
Chlorthal	RF-0559-001-PPP	#N/A
Chlorthal-dimethyl	RF-0090-001-PPP	#N/A
Chlorthiamid	RF-0091-001-PPP	#N/A
Chlorthion	RF-0560-001-PPP	#N/A
Chlorthiophos	RF-0561-001-PPP	#N/A
Chlorthiophos sulfone	RF-0985-001-PPP	#N/A
Chlozolinate	RF-0093-001-PPP	#N/A
Cinerin	RF-1066-001-PPP	#N/A
Cinerin I	RF-1066-002-PPP	#N/A
Cinerin II	RF-1066-003-PPP	#N/A
Cinosulfuron	RF-0564-001-PPP	#N/A
cis-Chlordane	RF-0075-004-PPP	#N/A
cis-Heptachlorepoxide	RF-0236-002-PPP	#N/A
cis-Permethrin	RF-0842-002-PPP	#N/A
Clethodim	RF-0096-005-PPP	#N/A
Clethodim, 5-Hydroxy-Sulfon	RF-0096-009-PPP	#N/A
Clethodim-Imin-Sulfon	RF-0096-007-PPP	#N/A
Clethodim-Imin-Sulfoxid	RF-0096-006-PPP	#N/A
Clethodim-Sulfon	RF-0096-002-PPP	#N/A
Clethodim-Sulfoxid	RF-0096-004-PPP	#N/A
Clodinafop-Propargyl	RF-0565-001-PPP	#N/A
Cloethocarb	RF-1015-001-PPP	#N/A
Clofentezine (sum of all compounds)	RF-0098-002-PPP	#N/A
Cloquintocet	RF-0567-001-PPP	#N/A
Coumachlor	RF-0570-001-PPP	#N/A
Coumaphos	RF-0571-001-PPP	#N/A
Coumatetralyl	RF-0572-001-PPP	#N/A
Crimidine	RF-0573-001-PPP	#N/A
Crufomate	RF-0575-001-PPP	#N/A
Cyanofenphos	RF-0577-001-PPP	#N/A
Cyanophos	RF-0578-001-PPP	#N/A
Cycloate	RF-0580-001-PPP	#N/A
Cycloprothrin	RF-0581-001-PPP	#N/A
Cycloxydim	RF-0106-002-PPP	#N/A
Cycluron	RF-0583-001-PPP	#N/A
Cyfluthrin	RF-0108-003-PPP	#N/A
Cyfluthrin, beta-	RF-0108-002-PPP	#N/A
Cyhalofop-butyl (other)	RF-0109-001-PPP	#N/A
Cyhalothrin	RF-0584-001-PPP	#N/A
Cymiazole	RF-0586-001-PPP	#N/A
Cypermethrin	RF-0112-004-PPP	#N/A
Cyphenothrin	RF-0587-001-PPP	#N/A
Cyprodinil and metabolite CGA 304075	RF-0114-002-PPP	#N/A
Cyprofuram	RF-0589-001-PPP	#N/A
Cythioate	RF-0590-001-PPP	#N/A
Daimuron	RF-0591-001-PPP	#N/A
Daminozide (RD)	RF-0117-001-PPP	#N/A
Demeton	RF-1045-001-PPP	#N/A
Demeton-S	RF-1022-001-PPP	#N/A
Demeton-S-Methyl	RF-0594-002-PPP	#N/A
Demeton-S-Methyl/Demeton-S-methyl sulfone/oxydemeton-methyl	RF-0594-001-PPP	#N/A
Demeton-S-Methylsulfone	RF-0323-003-PPP	#N/A
Desmethyl Pirimicarb	RF-0347-003-PPP	#N/A
Desmethylformamido-Pirimicarb	RF-0850-001-PPP	#N/A
Desmetryn	RF-0595-001-PPP	#N/A
Diacetoxyscirpenol	RF-00000163-TOX	#N/A
Diafenthiuron	RF-0596-001-PPP	#N/A
Dialifos	RF-0597-001-PPP	#N/A
Diallate	RF-0122-001-PPP	#N/A
Dibenzo-a,h-anthracene	RF-00000056-ORG	#N/A
Dichlofenthion	RF-0599-001-PPP	#N/A
Dichlormid	RF-0601-001-PPP	#N/A
Dichlorophen	RF-0607-001-PPP	#N/A
Dichlorprop including Dichlorprop-p	RF-0126-001-PPP	#N/A
Diclobutrazol	RF-0610-001-PPP	#N/A
Diclofop	RF-0128-002-PPP	#N/A
Diclofop-Methyl	RF-0128-003-PPP	#N/A
Diethatyl	RF-0615-001-PPP	#N/A
Difenoxuron	RF-0618-001-PPP	#N/A
Difenzoquat	RF-0619-001-PPP	#N/A
Diflubenzuron and 4 膨hlorophenylurea	RF-0134-002-PPP	#N/A
Dikegulac	RF-0621-001-PPP	#N/A
Dimefuron	RF-0623-001-PPP	#N/A
Dimethenamid朴	RF-0137-001-PPP	#N/A
Dimethipin	RF-0138-001-PPP	#N/A
Dimethirimol	RF-0626-001-PPP	#N/A
Dimethoate	RF-0139-003-PPP	#N/A
Dimethylvinphos	RF-0627-001-PPP	#N/A
Dinitramine	RF-0630-001-PPP	#N/A
Dinobuton	RF-0631-001-PPP	#N/A
Dinocap	RF-0143-002-PPP	#N/A
Dinoseb	RF-0144-001-PPP	#N/A
Dinoterb	RF-0145-001-PPP	#N/A
Dioxabenzofos	RF-0635-001-PPP	#N/A
Dioxacarb	RF-0636-001-PPP	#N/A
Dioxathion	RF-0146-001-PPP	#N/A
Diphenamid	RF-0638-001-PPP	#N/A
Dipropetryn	RF-1030-001-PPP	#N/A
Dipropyl isocinchomeronate	RF-0982-001-PPP	#N/A
Disulfoton	RF-0149-002-PPP	#N/A
Disulfoton (RD)	RF-0149-001-PPP	#N/A
Disulfoton-Sulfon	RF-0149-004-PPP	#N/A
Disulfoton-Sulfoxid	RF-0149-003-PPP	#N/A
Ditalimfos	RF-0640-001-PPP	#N/A
Dithiopyr	RF-0641-001-PPP	#N/A
Diuron (all components)	RF-0152-001-PPP	#N/A
DMSA	RF-0643-001-PPP	#N/A
DMST	RF-0644-001-PPP	#N/A
DNOC	RF-0153-001-PPP	#N/A
Edifenphos	RF-0647-001-PPP	#N/A
Emamectin B1a	RF-0649-001-PPP	#N/A
Emamectin B1b	RF-0650-001-PPP	#N/A
Ergocornine	RF-00000136-TOX	#N/A
Ergocorninine	RF-00000143-TOX	#N/A
Ergocristine	RF-00000140-TOX	#N/A
Ergocristinine	RF-00000147-TOX	#N/A
Ergocryptine	RF-00000256-TOX	#N/A
Ergocryptinine	RF-00000257-TOX	#N/A
Ergometrine	RF-00000134-TOX	#N/A
Ergometrinine	RF-00000141-TOX	#N/A
Ergosine	RF-00000135-TOX	#N/A
Ergosinine	RF-00000142-TOX	#N/A
Ergotamine	RF-00000137-TOX	#N/A
Ergotaminine	RF-00000144-TOX	#N/A
Esfenvalerate	RF-0690-003-PPP	#N/A
Etaconazole	RF-0657-001-PPP	#N/A
Ethiofencarb	RF-0660-001-PPP	#N/A
Ethiofencarb (sum)	RF-0661-001-PPP	#N/A
Ethiofencarb-Sulfon	RF-0662-001-PPP	#N/A
Ethiofencarb-Sulfoxid	RF-0663-001-PPP	#N/A
Ethiprole	RF-0664-001-PPP	#N/A
Ethirimol	RF-0162-001-PPP	#N/A
Ethofumesate (RD)	RF-0163-001-PPP	#N/A
Ethoxyquin	RF-0165-001-PPP	#N/A
Etrimfos	RF-0668-001-PPP	#N/A
Famphur	RF-0670-001-PPP	#N/A
Fenamiphos	RF-0173-004-PPP	#N/A
Fenamiphos-Sulfon	RF-0173-003-PPP	#N/A
Fenamiphos-Sulfoxid	RF-0173-002-PPP	#N/A
Fenchlorphos	RF-0178-002-PPP	#N/A
Fenchlorphos (RD)	RF-0178-001-PPP	#N/A
Fenchlorphos-oxon	RF-0178-003-PPP	#N/A
Fenclorim	RF-0674-001-PPP	#N/A
Fenfluthrin	RF-0675-001-PPP	#N/A
Fenfuram	RF-0676-001-PPP	#N/A
Fenobucarb	RF-0677-001-PPP	#N/A
Fenothiocarb	RF-0678-001-PPP	#N/A
Fenoxaprop	RF-0680-001-PPP	#N/A
Fenoxaprop-ethyl	RF-0681-002-PPP	#N/A
Fenoxaprop-P-Ethyl	RF-0681-001-PPP	#N/A
Fenpiclonil	RF-0682-001-PPP	#N/A
Fenpropimorph carboxylic acid (BF 421-2)	RF-0185-002-PPP	#N/A
Fenson	RF-0684-001-PPP	#N/A
Fensulfothion	RF-0685-002-PPP	#N/A
Fensulfothion and analogues	RF-0685-001-PPP	#N/A
Fensulfothion oxon	RF-0685-004-PPP	#N/A
Fensulfothion-oxon-sulphone	RF-0685-005-PPP	#N/A
Fensulfothion-sulfon	RF-0685-003-PPP	#N/A
Fenthion	RF-0187-006-PPP	#N/A
Fenthion oxon sulfone	RF-0187-007-PPP	#N/A
Fenthion-Oxon	RF-0187-004-PPP	#N/A
Fenthion-Oxonsulfoxide	RF-0187-005-PPP	#N/A
Fenthion-Sulfon	RF-0187-003-PPP	#N/A
Fenthion-Sulfoxide	RF-0187-002-PPP	#N/A
Fentin hydroxide	RF-0189-001-PPP	#N/A
Fenuron	RF-0689-001-PPP	#N/A
Fenvalerate	RF-0690-002-PPP	#N/A
Fenvalerate	RF-0973-001-PPP	#N/A
Fenvalerate and Esfenvalerate (Sum of RR and SS isomers)	RF-0690-004-PPP	#N/A
Fenvalerate and Esfenvalerate (Sum of RS and SR isomers)	RF-0690-005-PPP	#N/A
Fenvalerate/Esfenvalerate (sum)	RF-0690-001-PPP	#N/A
Fipronil	RF-0192-003-PPP	#N/A
Fipronil (other)	RF-0692-001-PPP	#N/A
Fipronil-Desulfinyl	RF-0692-002-PPP	#N/A
Fipronil-Sulfide	RF-0693-001-PPP	#N/A
Fipronil-Sulfone	RF-0192-002-PPP	#N/A
Flamprop	RF-1046-001-PPP	#N/A
Flamprop-isopropyl	RF-1047-001-PPP	#N/A
Flamprop-methyl	RF-1048-001-PPP	#N/A
Flamprop-M-Isopropyl	RF-0694-001-PPP	#N/A
Flamprop-M-Methyl	RF-0695-001-PPP	#N/A
Flocoumafen	RF-0696-001-PPP	#N/A
Flonicamid	RF-0194-002-PPP	#N/A
Fluacrypyrim	RF-0697-001-PPP	#N/A
Fluazifop-Butyl	RF-0699-001-PPP	#N/A
Fluazifop-P-butyl	RF-0197-002-PPP	#N/A
Fluazifop-P-butyl (RD)	RF-0197-001-PPP	#N/A
Fluazuron	RF-0701-001-PPP	#N/A
Flubenzimine	RF-0702-001-PPP	#N/A
Fluchloralin	RF-0703-001-PPP	#N/A
Flucycloxuron	RF-0200-001-PPP	#N/A
Flucythrinate	RF-0201-001-PPP	#N/A
Flucythrinate (RD)	RF-0201-002-PPP	#N/A
Flufenacet	RF-0203-002-PPP	#N/A
Flumethrin	RF-0705-001-PPP	#N/A
Fluopyram and M25	RF-00000023-PAR	#N/A
Fluoroglycofene	RF-0210-001-PPP	#N/A
Fluoroglycofen-Ethyl	RF-0711-001-PPP	#N/A
Fluotrimazole	RF-0713-001-PPP	#N/A
Flurenol-butyl	RF-1016-001-PPP	#N/A
Fluroxypyr (RD)	RF-0215-001-PPP	#N/A
Fluroxypyr-Meptyl	RF-0215-002-PPP	#N/A
Flurprimidole	RF-0216-001-PPP	#N/A
Flusilazole and IN-F7321	RF-0218-002-PPP	#N/A
Flusulfamide	RF-0719-001-PPP	#N/A
Fluvalinate	RF-0721-001-PPP	#N/A
Fomesafen	RF-0723-001-PPP	#N/A
Formetanate	RF-0223-002-PPP	#N/A
Formothion	RF-0224-001-PPP	#N/A
Fumonisins	RF-00000174-TOX	#N/A
Furalaxyl	RF-0727-001-PPP	#N/A
Furathiocarb	RF-0228-001-PPP	#N/A
Furmecyclox	RF-0729-001-PPP	#N/A
glycidol ester	RF-00001344-PAR	#N/A
Halfenprox	RF-0732-001-PPP	#N/A
Haloxyfop	RF-0235-004-PPP	#N/A
Haloxyfop (other)	RF-1011-001-PPP	#N/A
Haloxyfop-Ethoxyethylester	RF-0235-003-PPP	#N/A
Haloxyfop-Methyl	RF-0235-002-PPP	#N/A
Haloxyfop-P	RF-0235-006-PPP	#N/A
Haloxyfop-P-methyl	RF-0235-007-PPP	#N/A
Haloxyfop-R and conjugates	RF-0235-005-PPP	#N/A
Heptenophos	RF-0737-001-PPP	#N/A
Hexaflumuron	RF-0738-001-PPP	#N/A
Imazamethabenz-Methyl	RF-0742-001-PPP	#N/A
Imazapyr	RF-0744-001-PPP	#N/A
Imazethapyr	RF-0745-001-PPP	#N/A
Imibenconazole	RF-0746-001-PPP	#N/A
Inabenfide	RF-0750-001-PPP	#N/A
Ioxynil	RF-0253-002-PPP	#N/A
Ioxynil octanoate	RF-0253-003-PPP	#N/A
Iprobenfos	RF-0751-001-PPP	#N/A
Isazofos	RF-0752-001-PPP	#N/A
Isobenzan	RF-0998-001-PPP	#N/A
Isocarbamid	RF-0753-001-PPP	#N/A
Isocarbophos	RF-0754-001-PPP	#N/A
Isodrin	RF-0755-001-PPP	#N/A
Isofenphos	RF-0756-001-PPP	#N/A
Isofenphos (sum)	RF-0757-001-PPP	#N/A
Isofenphos-methyl	RF-0758-001-PPP	#N/A
Isofenphos-oxon	RF-0759-001-PPP	#N/A
Isomethiozin	RF-0761-001-PPP	#N/A
Isonoruron	RF-1035-001-PPP	#N/A
Isopropalin	RF-0763-001-PPP	#N/A
Isoprothiolane	RF-0764-001-PPP	#N/A
Isoxaflutole	RF-0259-002-PPP	#N/A
Isoxathion	RF-0766-001-PPP	#N/A
Ivermectin	RF-0767-001-PPP	#N/A
Jasmolin I	RF-0374-004-PPP	#N/A
Jasmolin II	RF-0374-005-PPP	#N/A
Jodfenphos	RF-0768-001-PPP	#N/A
Lambda-cyhalothrin (sum of isomers)	RF-1004-001-PPP	#N/A
Leptophos	RF-0775-001-PPP	#N/A
Malaoxon	RF-0266-002-PPP	#N/A
Malathion	RF-0266-003-PPP	#N/A
MCPA	RF-0271-005-PPP	#N/A
MCPA, MCPB and MCPA thioethyl	RF-0271-006-PPP	#N/A
MCPB	RF-0271-002-PPP	#N/A
Mecarbam	RF-0272-001-PPP	#N/A
Mecoprop	RF-0273-003-PPP	#N/A
Mefenacet	RF-0776-001-PPP	#N/A
Mefenpyr	RF-0777-001-PPP	#N/A
Mefenpyr-diethyl	RF-00000026-PAR	#N/A
Mepanipyrim and its metabolite	RF-0274-001-PPP	#N/A
Mephosfolan	RF-0779-001-PPP	#N/A
Mepronil	RF-0780-001-PPP	#N/A
Merphos	RF-0781-001-PPP	#N/A
Mesosulfuron-methyl (other)	RF-0278-001-PPP	#N/A
Mesotrione (RD)	RF-0279-001-PPP	#N/A
Metalaxyl	RF-0281-002-PPP	#N/A
Metalaxyl-M	RF-0281-003-PPP	#N/A
Metazachlor	RF-0285-001-PPP	#N/A
Methabenzthiazuron	RF-0287-001-PPP	#N/A
Methacrifos	RF-0288-001-PPP	#N/A
Methiocarb	RF-0291-002-PPP	#N/A
Methiocarb-Sulfon	RF-0291-004-PPP	#N/A
Methiocarb-Sulfoxid	RF-0291-003-PPP	#N/A
Metholachlor	RF-0292-002-PPP	#N/A
Metholachlor and metholachlor-S	RF-0292-001-PPP	#N/A
Metholachlor-S	RF-0292-003-PPP	#N/A
Methomyl	RF-0293-003-PPP	#N/A
Methomyl-Oxime	RF-0784-001-PPP	#N/A
Methoprene	RF-0294-001-PPP	#N/A
Methoprotryne	RF-0786-001-PPP	#N/A
Metolcarb	RF-0792-001-PPP	#N/A
Metoxuron	RF-0794-001-PPP	#N/A
Mevinphos (RD)	RF-0302-001-PPP	#N/A
Monalide	RF-0798-001-PPP	#N/A
Monolinuron	RF-0306-001-PPP	#N/A
Monuron	RF-0307-001-PPP	#N/A
N,N-Diethyl-m-toluamid	RF-0616-001-PPP	#N/A
N-2,4-Dimethylphenyl-N-methylformamidine	RF-0024-004-PPP	#N/A
Naled	RF-0800-001-PPP	#N/A
Naptalam	RF-0804-001-PPP	#N/A
Neburon	RF-0805-001-PPP	#N/A
Nitenpyram	RF-0810-001-PPP	#N/A
Nithiazine	RF-0811-001-PPP	#N/A
Nitralin	RF-0812-001-PPP	#N/A
Nitrofen	RF-0311-001-PPP	#N/A
Nitrothal-Isopropyl	RF-0815-001-PPP	#N/A
Nonachlor-Trans	RF-0999-001-PPP	#N/A
Novaluron	RF-0313-001-PPP	#N/A
Noviflumuron	RF-0818-001-PPP	#N/A
Nuarimol	RF-0819-001-PPP	#N/A
o,p' Dicofol	RF-0130-003-PPP	#N/A
o,p-DDD	RF-0119-005-PPP	#N/A
o,p-DDE	RF-0119-007-PPP	#N/A
o,p-DDT	RF-0119-003-PPP	#N/A
Ofurace	RF-0821-001-PPP	#N/A
Omethoate	RF-0139-002-PPP	#N/A
Orbencarb	RF-0822-001-PPP	#N/A
Oxadiargyl	RF-0317-001-PPP	#N/A
Oxamyl-Oxime	RF-0824-001-PPP	#N/A
Oxychlordane	RF-0827-001-PPP	#N/A
Oxydemeton-methyl	RF-0323-004-PPP	#N/A
Paraoxon	RF-0828-001-PPP	#N/A
Paraoxon-Methyl	RF-0328-002-PPP	#N/A
Parathion-methyl	RF-0328-003-PPP	#N/A
Parlar No 26	RF-0059-004-PPP	#N/A
Parlar No 50	RF-0059-006-PPP	#N/A
Parlar No 62	RF-0059-005-PPP	#N/A
Pebulate	RF-0835-001-PPP	#N/A
Penfluron	RF-0836-001-PPP	#N/A
Pentachloroaniline	RF-0383-003-PPP	#N/A
Pentachloroanisole	RF-0837-001-PPP	#N/A
Pentachlorobenzene	RF-0838-001-PPP	#N/A
Pentachloromethylthiobenzene	RF-1038-001-PPP	#N/A
Pentanochlor	RF-0840-001-PPP	#N/A
Perchlorate	RF-00001336-PAR	#N/A
Perfluoropentanoic acid	RF-00000401-ORG	#N/A
Phenkapton	RF-0844-001-PPP	#N/A
Phenothrin	RF-0335-001-PPP	#N/A
Phorate	RF-0336-003-PPP	#N/A
Phorate-O-analogue	RF-0336-005-PPP	#N/A
Phorate-oxonsulfone	RF-0336-006-PPP	#N/A
Phorate-Sulfon	RF-0336-002-PPP	#N/A
Phorate-Sulfoxid	RF-0336-004-PPP	#N/A
Phosfolan	RF-1017-001-PPP	#N/A
Phosmet	RF-0338-002-PPP	#N/A
Phosmet oxon	RF-0338-003-PPP	#N/A
Phosphamidon	RF-0339-001-PPP	#N/A
Phthalimide	RF-0991-001-PPP	#N/A
Piperonyl Butoxide	RF-0848-001-PPP	#N/A
Piperophos	RF-0849-001-PPP	#N/A
Pirimicarb (RD)	RF-0347-001-PPP	#N/A
Pirimiphos-Ethyl	RF-0851-001-PPP	#N/A
Polycyclic aromatic hydrocarbons	RF-00000040-ORG	#N/A
Prallethrin	RF-0853-001-PPP	#N/A
Pretilachlor	RF-0854-001-PPP	#N/A
Primisulfuron	RF-0855-001-PPP	#N/A
Prochloraz	RF-0349-002-PPP	#N/A
Profluralin	RF-0858-001-PPP	#N/A
Prohexadione (RD)	RF-0352-001-PPP	#N/A
Promecarb	RF-0860-001-PPP	#N/A
Prometon	RF-0861-001-PPP	#N/A
Prometryn	RF-0862-001-PPP	#N/A
Propachlor	RF-0353-002-PPP	#N/A
Propachlor (RD)	RF-0353-001-PPP	#N/A
Propamocarb	RF-0354-002-PPP	#N/A
Propamocarb hydrochloride	RF-0354-003-PPP	#N/A
Propaphos	RF-0863-001-PPP	#N/A
Propetamphos	RF-0866-001-PPP	#N/A
Propham	RF-0867-001-PPP	#N/A
Propoxur	RF-0361-001-PPP	#N/A
Propoxycarbazone sodium	RF-0362-002-PPP	#N/A
Propyzamide (sum all metabolites)	RF-0364-002-PPP	#N/A
Prothioconazole	RF-0368-001-PPP	#N/A
Prothioconazole-desthio and its glucuronide conjugate	RF-1074-001-PPP	#N/A
Prothoate	RF-0870-001-PPP	#N/A
Pyracarbolid	RF-1019-001-PPP	#N/A
Pyraclofos	RF-0872-001-PPP	#N/A
Pyraflufen-ethyl	RF-0371-001-PPP	#N/A
Pyrethrins	RF-0374-001-PPP	#N/A
Pyridaphenthion	RF-0877-001-PPP	#N/A
Pyridate	RF-0376-002-PPP	#N/A
Pyrifenox	RF-0878-001-PPP	#N/A
Pyrimidifen	RF-0880-001-PPP	#N/A
Pyroquilon	RF-0379-001-PPP	#N/A
Quinclorac	RF-0885-001-PPP	#N/A
Quizalofop	RF-0384-004-PPP	#N/A
Quizalofop-Ethyl	RF-0887-001-PPP	#N/A
Quizalofop-P	RF-0384-002-PPP	#N/A
Rabenzazole	RF-0888-001-PPP	#N/A
Rotenone	RF-0387-001-PPP	#N/A
S421	RF-0889-001-PPP	#N/A
Schradan	RF-0890-001-PPP	#N/A
Sebuthylazine	RF-0891-001-PPP	#N/A
Secbumeton	RF-0893-001-PPP	#N/A
Sethoxydim	RF-0096-003-PPP	#N/A
Siduron	RF-0894-001-PPP	#N/A
Silafluofen	RF-0895-001-PPP	#N/A
Simetryn	RF-0898-001-PPP	#N/A
Spinosyn A	RF-0393-002-PPP	#N/A
Spinosyn D	RF-0393-003-PPP	#N/A
Spiroxamine carboxylic acid	RF-1006-001-PPP	#N/A
Sulfometuron-Methyl	RF-0902-001-PPP	#N/A
Sulfotep	RF-0903-001-PPP	#N/A
Sulprofos	RF-0905-001-PPP	#N/A
Tebupirimphos	RF-0907-001-PPP	#N/A
Tebutam	RF-0908-001-PPP	#N/A
Tefluthrin	RF-0408-001-PPP	#N/A
Temephos	RF-0911-001-PPP	#N/A
TEPP	RF-0410-001-PPP	#N/A
Tepraloxydim	RF-0411-001-PPP	#N/A
Terbucarb	RF-0913-001-PPP	#N/A
Terbufos	RF-0412-002-PPP	#N/A
Terbufos and its sulfoxide and sulfone	RF-0412-001-PPP	#N/A
Terbufos Sulfone	RF-0412-003-PPP	#N/A
Terbufos Sulfoxide	RF-0412-004-PPP	#N/A
Terbumeton	RF-0916-001-PPP	#N/A
Tetrachlorvinphos	RF-0920-001-PPP	#N/A
Tetrahydrophthalimide	RF-0921-001-PPP	#N/A
Tetrasul	RF-0923-001-PPP	#N/A
Thenylchlor	RF-0924-001-PPP	#N/A
Thiabendazole and 5-hydroxythiabendazole	RF-0416-002-PPP	#N/A
Thiabendazole, 5-Hydroxy-	RF-0926-001-PPP	#N/A
Thiametoxam (RD)	RF-0418-002-PPP	#N/A
Thiazafluron	RF-0927-001-PPP	#N/A
Thiocyclam	RF-0932-001-PPP	#N/A
Tolylfluanid	RF-0425-002-PPP	#N/A
Triadimefon	RF-0428-003-PPP	#N/A
Triadimenol	RF-0428-002-PPP	#N/A
Trichloronat	RF-0957-001-PPP	#N/A
Tricyclazole	RF-0437-001-PPP	#N/A
Trifloxystrobin and its metabolite CGA 321113	RF-00000032-PAR	#N/A
Triflumizole	RF-0440-002-PPP	#N/A
Triforine	RF-0444-001-PPP	#N/A
Vinclozolin (RD)	RF-0450-001-PPP	#N/A
Zearalenol	RF-00000171-TOX	#N/A

## Sheet: Genotoxicity alert evaluation
Genotoxicity alerts from the individual models (DEREK NEXUS and OECD QSAR Toolbox v2.3) and the 2 out of 3 evaluation of chromosome damage and Ames mutagenicity alerts
Ames mutagenicity and chromosome damage alerts were evaluated separately.
	If 2 out of 3 Ames alert models scored positive, the substance was considerd an Ames mutagen (column E).
	If 2 out of 3 chromosome damage alert models scored positive, the substance was considered a chromosome damaging substance (column F).
	For TTC evaluation a substance was considered genotoxic if it was an Ames mutagen OR a chromosome damaging substance (column D).
Compound	SSD1 Code	SMILES	OVERALL Genotoxicity Ames OR Chromosome damage 2/3 models positive	Ames mutagenicity 2/3 alert models positive	Chromosome damage 2/3 alert models positive		DEREK Mutagenicity in vitro bacterium Alert count			DEREK Chromosome damage in vitro mammal Alert count			DEREK Chromosome damage in vivo mammal Alert count			DEREK Chromosome damage in vivo OR in vitro mammal Alert			ISS Micronucleus alerts			ISS Ames alerts				DNA alerts for CA and MNT by OASIS			DNA alerts for AMES by OASIS
1-naphthylacetamide	RF-0006-001-PPP	c12c(cccc1CC(N)=O)cccc2	FALSE	FALSE	FALSE		0	FALSE	0	1	TRUE	1		FALSE	0	TRUE	1		No alert found	FALSE	0	No alert found	FALSE	0		No alert found	FALSE	0	No alert found	FALSE	0
1-naphthylacetic acid	RF-0007-001-PPP	c1ccc2c(c1)cccc2CC(=O)O	FALSE	FALSE	FALSE		0	FALSE	0	1	TRUE	1		FALSE	0	TRUE	1		No alert found	FALSE	0	No alert found	FALSE	0		No alert found	FALSE	0	No alert found	FALSE	0
2,4-D	RF-0010-003-PPP	c1cc(c(cc1Cl)Cl)OCC(=O)O	FALSE	FALSE	FALSE		0	FALSE	0		FALSE	0		FALSE	0	FALSE	0		H-acceptor-path3-H-acceptor	TRUE	1	No alert found	FALSE	0		No alert found	FALSE	0	No alert found	FALSE	0
2,4-DB-A	RF-0008-001-PPP	c1(c(cc(cc1)Cl)Cl)OCCCC(=O)O	FALSE	FALSE	FALSE		0	FALSE	0		FALSE	0		FALSE	0	FALSE	0		No alert found	FALSE	0	No alert found	FALSE	0		No alert found	FALSE	0	No alert found	FALSE	0
2-phenylphenol	RF-0823-001-PPP	c1(c2c(cccc2)O)ccccc1	FALSE	FALSE	FALSE		0	FALSE	0		FALSE	0		FALSE	0	FALSE	0		No alert found	FALSE	0	No alert found	FALSE	0		No alert found	FALSE	0	No alert found	FALSE	0
4-CPA	RF-0460-001-PPP	c1(ccc(cc1)Cl)OCC(=O)O	FALSE	FALSE	FALSE		0	FALSE	0		FALSE	0		FALSE	0	FALSE	0		H-acceptor-path3-H-acceptor	TRUE	1	No alert found	FALSE	0		No alert found	FALSE	0	No alert found	FALSE	0
6-Benzyladenin	RF-1062-001-PPP	c12c(NCc3ccccc3)ncnc1nc[nH]2	FALSE	FALSE	FALSE		0	FALSE	0		FALSE	0		FALSE	0	FALSE	0		H-acceptor-path3-H-acceptor	TRUE	1	No alert found	FALSE	0		No alert found	FALSE	0	No alert found	FALSE	0
Abamectin (RD)	RF-0011-001-PPP	C1=2[C@@]3([C@H](OC1)[C@@H](C(C)=C[C@H]3C(O[C@@H]1C[C@]3(O[C@@H](C1)CC=C([C@H]([C@H](C=CC2)C)O[C@H]1C[C@@H]([C@@H](O[C@H]2C[C@@H]([C@@H](O)[C@@H](O2)C)OC)[C@@H](O1)C)OC)C)O[C@@H]([C@@H](C)C=C3)[C@H](CC)C)=O)O)O	TRUE	FALSE	TRUE		0	FALSE	0	1	TRUE	1		FALSE	0	TRUE	1		H-acceptor-path3-H-acceptor; Oxolane	TRUE	1	No alert found	FALSE	0		No alert found	FALSE	0	No alert found	FALSE	0
Acenaphthene	RF-00000042-ORG	c12c3CCc1cccc2ccc3	FALSE	FALSE	FALSE		0	FALSE	0	1	TRUE	1		FALSE	0	TRUE	1		No alert found	FALSE	0	No alert found	FALSE	0		No alert found	FALSE	0	No alert found	FALSE	0
Acephate	RF-0012-001-PPP	N([P@@](OC)(SC)=O)C(C)=O	FALSE	FALSE	FALSE		1	TRUE	1		FALSE	0		FALSE	0	FALSE	0		H-acceptor-path3-H-acceptor	TRUE	1	No alert found	FALSE	0		No alert found	FALSE	0	No alert found	FALSE	0
Acetamiprid	RF-0014-001-PPP	C/C(=N\C#N)/N(C)Cc1ccc(nc1)Cl	FALSE	FALSE	FALSE		0	FALSE	0		FALSE	0		FALSE	0	FALSE	0		No alert found	FALSE	0	No alert found	FALSE	0		No alert found	FALSE	0	No alert found	FALSE	0
Acetochlor	RF-0015-001-PPP	c1(N(C(=O)CCl)COCC)c(cccc1C)CC	TRUE	FALSE	TRUE		0	FALSE	0	1	TRUE	1		FALSE	0	TRUE	1		Aliphatic halogen; H-acceptor-path3-H-acceptor	TRUE	1	Aliphatic halogens	TRUE	1		No alert found	FALSE	0	No alert found	FALSE	0
Acifluorfen	RF-0461-001-PPP	c1cc(c(cc1C(F)(F)F)Cl)Oc2ccc(c(c2)C(=O)O)[N+](=O)[O-]	TRUE	TRUE	TRUE		1	TRUE	1	1	TRUE	1	1	TRUE	1	TRUE	1		1-phenoxy-benzene; H-acceptor-path3-H-acceptor	TRUE	1	No alert found	FALSE	0		SN1 >> Nucleophilic attack after reduction and nitrenium ion formation >> Nitrobiphenyls and Bridged Nitrobiphenyls; Radical >> Radical mechanism via ROS formation (indirect) >> Nitrobiphenyls and Bridged Nitrobiphenyls	TRUE	1	SN1 >> Nucleophilic attack after reduction and nitrenium ion formation >> Nitrobiphenyls and Bridged Nitrobiphenyls; Radical >> Radical mechanism via ROS formation (indirect) >> Nitrobiphenyls and Bridged Nitrobiphenyls	TRUE	1
Aclonifen	RF-0017-001-PPP	c1ccccc1Oc1c(Cl)c(N)c([N+](=O)[O-])cc1	TRUE	TRUE	TRUE		1	TRUE	1	1	TRUE	1	1	TRUE	1	TRUE	1		Nitro-aromatic; 1-phenoxy-benzene; H-acceptor-path3-H-acceptor	TRUE	1	Nitro-aromatic	TRUE	1		SN1 >> Nucleophilic attack after reduction and nitrenium ion formation >> Nitrobiphenyls and Bridged Nitrobiphenyls; Radical >> Radical mechanism via ROS formation (indirect) >> Nitrobiphenyls and Bridged Nitrobiphenyls	TRUE	1	SN1 >> Nucleophilic attack after reduction and nitrenium ion formation >> Nitrobiphenyls and Bridged Nitrobiphenyls; Radical >> Radical mechanism via ROS formation (indirect) >> Nitrobiphenyls and Bridged Nitrobiphenyls	TRUE	1
Acrinathrin	RF-0018-001-PPP	c1c(Oc2ccccc2)cccc1[C@@H](C#N)OC(=O)[C@H]1C(C)(C)[C@H]1\C=C/C(=O)OC(C(F)(F)F)C(F)(F)F	TRUE	FALSE	TRUE		0	FALSE	0	1	TRUE	1		FALSE	0	TRUE	1		1-phenoxy-benzene; H-acceptor-path3-H-acceptor	TRUE	1	No alert found	FALSE	0		SN2 >> Nucleophilic substitution at sp3 carbon atom after thiol (glutathione) conjugation >> Geminal Polyhaloalkane Derivatives; SN2 >> Acylation involving a leaving group after metabolic activation >> Geminal Polyhaloalkane Derivatives; Radical >> Radica	TRUE	1	SN2 >> Nucleophilic substitution at sp3 carbon atom after thiol (glutathione) conjugation >> Geminal Polyhaloalkane Derivatives; SN2 >> Acylation involving a leaving group after metabolic activation >> Geminal Polyhaloalkane Derivatives; Radical >> Radica	TRUE	1
Acrylamide	RF-00000410-ORG	C(C=C)(N)=O	TRUE	FALSE	TRUE		0	FALSE	0	1	TRUE	1		FALSE	0	TRUE	1		alpha,beta-unsaturated carbonyls	TRUE	1	alpha,beta-unsaturated carbonyls	TRUE	1		No alert found	FALSE	0	No alert found	FALSE	0
Alachlor	RF-0019-001-PPP	c1(N(C(CCl)=O)COC)c(CC)cccc1CC	TRUE	FALSE	TRUE		0	FALSE	0	1	TRUE	1		FALSE	0	TRUE	1		Aliphatic halogen; H-acceptor-path3-H-acceptor	TRUE	1	Aliphatic halogens	TRUE	1		No alert found	FALSE	0	No alert found	FALSE	0
Aldicarb (RD)	RF-0020-001-PPP	CNC(=O)ON=CC(C)(C)SC	FALSE	FALSE	FALSE		0	FALSE	0		FALSE	0		FALSE	0	FALSE	0		H-acceptor-path3-H-acceptor	TRUE	1	No alert found	FALSE	0		No alert found	FALSE	0	No alert found	FALSE	0
Allethrin	RF-0464-001-PPP	CC(=C[C@@H]1[C@@H](C(=O)OC2CC(=O)C(=C2C)CC=C)C1(C)C)C	TRUE	FALSE	TRUE		0	FALSE	0	1	TRUE	1		FALSE	0	TRUE	1		alpha,beta-unsaturated carbonyls; H-acceptor-path3-H-acceptor	TRUE	1	alpha,beta-unsaturated carbonyls	TRUE	1		No alert found	FALSE	0	No alert found	FALSE	0
Amidosulfuron	RF-0022-001-PPP	CN(S(=O)(=O)C)S(=O)(=O)NC(=O)Nc1nc(cc(n1)OC)OC	FALSE	FALSE	FALSE		0	FALSE	0		FALSE	0		FALSE	0	FALSE	0		H-acceptor-path3-H-acceptor	TRUE	1	No alert found	FALSE	0		No alert found	FALSE	0	No alert found	FALSE	0
Amisulbrom	RF-0470-001-PPP	Cc1c(c2ccc(cc2n1S(=O)(=O)c3ncn(n3)S(=O)(=O)N(C)C)F)Br	FALSE	FALSE	FALSE		0	FALSE	0		FALSE	0		FALSE	0	FALSE	0		H-acceptor-path3-H-acceptor	TRUE	1	No alert found	FALSE	0		No alert found	FALSE	0	No alert found	FALSE	0
Amitraz (RD)	RF-0024-001-PPP	c1(c(cc(C)cc1)C)\N=C\N(\C=N\c1c(cc(C)cc1)C)C	FALSE	FALSE	FALSE		0	FALSE	0		FALSE	0		FALSE	0	FALSE	0		No alert found	FALSE	0	No alert found	FALSE	0		No alert found	FALSE	0	No alert found	FALSE	0
Amitrole	RF-0025-001-PPP	c1[nH]c(nn1)N	FALSE	FALSE	FALSE		0	FALSE	0		FALSE	0		FALSE	0	FALSE	0		Primary aromatic amine, hydroxyl amine and its derived esters; H-acceptor-path3-H-acceptor	TRUE	1	Primary aromatic amine,hydroxyl amine and its derived esters	TRUE	1		No alert found	FALSE	0	No alert found	FALSE	0
Anilazine	RF-0026-001-PPP	c1(Nc2c(cccc2)Cl)nc(nc(n1)Cl)Cl	FALSE	FALSE	FALSE		0	FALSE	0		FALSE	0		FALSE	0	FALSE	0		No alert found	FALSE	0	No alert found	FALSE	0		No alert found	FALSE	0	No alert found	FALSE	0
Anthracene	RF-00000044-ORG	c12c(cc3ccccc3c1)cccc2	TRUE	TRUE	TRUE		1	TRUE	1	1	TRUE	1		FALSE	0	TRUE	1		Polycyclic Aromatic Hydrocarbons	TRUE	1	Polycyclic Aromatic Hydrocarbons	TRUE	1		No alert found	FALSE	0	No alert found	FALSE	0
Anthraquinone	RF-0475-001-PPP	c12c(C(c3ccccc3C1=O)=O)cccc2	TRUE	TRUE	TRUE		0	FALSE	0		FALSE	0		FALSE	0	FALSE	0		Quinones; H-acceptor-path3-H-acceptor	TRUE	1	Quinones; Anthrones	TRUE	1		Radical >> Radical mechanism via ROS formation (indirect) >> Quinones and Trihydroxybenzenes; Non-covalent interaction >> DNA intercalation >> Quinones and Trihydroxybenzenes; AN2 >> Michael-type addition, quinoid structures >> Quinones and Trihydroxyben	TRUE	1	Radical >> Radical mechanism via ROS formation (indirect) >> Quinones and Trihydroxybenzenes; Non-covalent interaction >> DNA intercalation >> Quinones and Trihydroxybenzenes; AN2 >> Michael-type addition, quinoid structures >> Quinones and Trihydroxyben	TRUE	1
Atrazine	RF-0029-001-PPP	CCNc1nc(nc(n1)Cl)NC(C)C	FALSE	FALSE	FALSE		0	FALSE	0		FALSE	0		FALSE	0	FALSE	0		Aromatic mono- and dialkylamine	TRUE	1	Aromatic mono-and dialkylamine	TRUE	1		No alert found	FALSE	0	No alert found	FALSE	0
Azadirachtin	RF-0030-001-PPP	C1[C@H]([C@]2(C(=O)OC)[C@H]3[C@@]4(CO[C@@]([C@H]4[C@]([C@@H]([C@@H]3OC2)O)(C)[C@@]23O[C@]2([C@@H]2[C@@]4([C@H](O[C@@H]3C2)OC=C4)O)C)(C(OC)=O)O)[C@H]1OC(=O)\C(C)=C\C)OC(=O)C	TRUE	FALSE	TRUE		0	FALSE	0	1	TRUE	1		FALSE	0	TRUE	1		Epoxides and aziridines; H-acceptor-path3-H-acceptor; Oxolane	TRUE	1	Epoxides and aziridines	TRUE	1		No alert found	FALSE	0	No alert found	FALSE	0
Azafenidin	RF-0483-001-PPP	C#CCOC1=C(C=C(C(=C1)N2C(=O)N3CCCCC3=N2)Cl)Cl	FALSE	FALSE	FALSE		0	FALSE	0		FALSE	0		FALSE	0	FALSE	0		H-acceptor-path3-H-acceptor	TRUE	1	No alert found	FALSE	0		No alert found	FALSE	0	No alert found	FALSE	0
Azimsulfuron	RF-0031-001-PPP	Cn1c(c(cn1)c2nnn(n2)C)S(=O)(=O)NC(=O)Nc3nc(cc(n3)OC)OC	FALSE	FALSE	FALSE		0	FALSE	0		FALSE	0		FALSE	0	FALSE	0		H-acceptor-path3-H-acceptor	TRUE	1	No alert found	FALSE	0		No alert found	FALSE	0	No alert found	FALSE	0
Azinphos-ethyl	RF-0032-001-PPP	CCOP(=S)(OCC)SCN1C(=O)C2=CC=CC=C2N=N1	TRUE	TRUE	TRUE		1	TRUE	1		FALSE	0		FALSE	0	FALSE	0		Azide and triazene	TRUE	1	Azide and triazene	TRUE	1		SN2	TRUE	1	SN2	TRUE	1
Azinphos-methyl	RF-0033-001-PPP	COP(=S)(OCC)SCN1C(=O)C2=CC=CC=C2N=N1	TRUE	TRUE	TRUE		1	TRUE	1		FALSE	0		FALSE	0	FALSE	0		Azide and triazene	TRUE	1	Azide and triazene	TRUE	1		SN2	TRUE	1	SN2	TRUE	1
Azoxystrobin	RF-0035-001-PPP	N#Cc1ccccc1Oc1ncnc(Oc2ccccc2/C(=C\OC)C(=O)OC)c1	FALSE	FALSE	FALSE		0	FALSE	0		FALSE	0		FALSE	0	FALSE	0		H-acceptor-path3-H-acceptor	TRUE	1	No alert found	FALSE	0		No alert found	FALSE	0	No alert found	FALSE	0
Beflubutamid	RF-0037-001-PPP	CCC(C(=O)NCc1ccccc1)Oc2ccc(c(c2)C(F)(F)F)F	FALSE	FALSE	FALSE		0	FALSE	0		FALSE	0		FALSE	0	FALSE	0		H-acceptor-path3-H-acceptor	TRUE	1	No alert found	FALSE	0		No alert found	FALSE	0	No alert found	FALSE	0
Benalaxyl (RD)	RF-0038-001-PPP	Cc1cccc(c1N([C@H](C)C(=O)OC)C(=O)Cc2ccccc2)C	FALSE	FALSE	FALSE		0	FALSE	0		FALSE	0		FALSE	0	FALSE	0		H-acceptor-path3-H-acceptor	TRUE	1	No alert found	FALSE	0		No alert found	FALSE	0	No alert found	FALSE	0
Benfluralin	RF-0039-001-PPP	c1(c(cc(C(F)(F)F)cc1[N+](=O)[O-])[N+](=O)[O-])N(CCCC)CC	TRUE	TRUE	TRUE		1	TRUE	1	1	TRUE	1	1	TRUE	1	TRUE	1		Nitro-aromatic; H-acceptor-path3-H-acceptor	TRUE	1	Nitro-aromatic	TRUE	1		SN1 >> Nucleophilic attack after reduction and nitrenium ion formation >> Nitroaniline Derivatives; SN1 >> Nucleophilic attack after reduction and nitrenium ion formation >> Polynitroarenes; Radical >> Radical mechanism via ROS formation (indirect) >> Nit	TRUE	1	No alert found	FALSE	0
Bensulfuron-Methyl	RF-0494-001-PPP	c1(c(CS(NC(Nc2nc(cc(n2)OC)OC)=O)(=O)=O)cccc1)C(OC)=O	FALSE	FALSE	FALSE		0	FALSE	0		FALSE	0		FALSE	0	FALSE	0		H-acceptor-path3-H-acceptor	TRUE	1	No alert found	FALSE	0		No alert found	FALSE	0	No alert found	FALSE	0
Bensulide	RF-0495-001-PPP	c1(S(NCCSP(OC(C)C)(OC(C)C)=S)(=O)=O)ccccc1	FALSE	FALSE	FALSE		1	TRUE	1	1	TRUE	1		FALSE	0	TRUE	1		No alert found	FALSE	0	No alert found	FALSE	0		No alert found	FALSE	0	No alert found	FALSE	0
Bentazone (RD)	RF-0042-001-PPP	c12c(C(N(C(C)C)S(N1)(=O)=O)=O)cccc2	FALSE	FALSE	FALSE		0	FALSE	0		FALSE	0		FALSE	0	FALSE	0		H-acceptor-path3-H-acceptor	TRUE	1	No alert found	FALSE	0		No alert found	FALSE	0	No alert found	FALSE	0
Benthiavalicarb (RD)	RF-0043-001-PPP	C[C@H](c1nc2ccc(cc2s1)F)NC(=O)[C@@H](C(C)C)NC(=O)O	FALSE	FALSE	FALSE		0	FALSE	0		FALSE	0		FALSE	0	FALSE	0		H-acceptor-path3-H-acceptor	TRUE	1	No alert found	FALSE	0		No alert found	FALSE	0	No alert found	FALSE	0
Benzo-a-anthracene	RF-00000045-ORG	c12c3c(ccc1cc1ccccc1c2)cccc3	TRUE	TRUE	TRUE		2	TRUE	1	2	TRUE	1	1	TRUE	1	TRUE	1		Polycyclic Aromatic Hydrocarbons	TRUE	1	Polycyclic Aromatic Hydrocarbons	TRUE	1		No alert found	FALSE	0	No alert found	FALSE	0
Benzo-a-pyrene	RF-00000046-ORG	c1ccc2c(c1)cc3ccc4cccc5c4c3c2cc5	TRUE	TRUE	TRUE		1	TRUE	1	1	TRUE	1	1	TRUE	1	TRUE	1		Polycyclic Aromatic Hydrocarbons	TRUE	1	Polycyclic Aromatic Hydrocarbons	TRUE	1		No alert found	FALSE	0	No alert found	FALSE	0
Benzo-b-fluoranthene	RF-00000047-ORG	c12c3c4ccccc4c1cccc2c1ccccc1c3	TRUE	TRUE	TRUE		1	TRUE	1	1	TRUE	1		FALSE	0	TRUE	1		Polycyclic Aromatic Hydrocarbons	TRUE	1	Polycyclic Aromatic Hydrocarbons	TRUE	1		No alert found	FALSE	0	No alert found	FALSE	0
Benzo-e-pyrene	RF-00000049-ORG	c12c3c4c5ccccc5c1cccc2ccc3ccc4	TRUE	TRUE	TRUE		1	TRUE	1	2	TRUE	1		FALSE	0	TRUE	1		Polycyclic Aromatic Hydrocarbons	TRUE	1	Polycyclic Aromatic Hydrocarbons	TRUE	1		No alert found	FALSE	0	No alert found	FALSE	0
Benzo-g,h,i-perylene	RF-00000050-ORG	c12c3c4c5cccc4ccc3ccc2ccc2c1c5ccc2	TRUE	TRUE	TRUE		1	TRUE	1	2	TRUE	1		FALSE	0	TRUE	1		Polycyclic Aromatic Hydrocarbons	TRUE	1	Polycyclic Aromatic Hydrocarbons	TRUE	1		SN2 >> Alkylation, direct acting epoxides and related after P450-mediated metabolic activation >> Polycyclic Aromatic Hydrocarbon and Naphthalenediimide Derivatives; SN1 >> Alkylation after metabolically formed carbenium ion species >> Polycyclic Aromatic	TRUE	1	SN2 >> Alkylation, direct acting epoxides and related after P450-mediated metabolic activation >> Polycyclic Aromatic Hydrocarbon and Naphthalenediimide Derivatives; SN1 >> Alkylation after metabolically formed carbenium ion species >> Polycyclic Aromatic	TRUE	1
Benzo-j-fluoranthene	RF-00000051-ORG	c12c(c3cccc4c3c1ccc4)ccc1c2cccc1	TRUE	TRUE	TRUE		1	TRUE	1	1	TRUE	1		FALSE	0	TRUE	1		Polycyclic Aromatic Hydrocarbons	TRUE	1	Polycyclic Aromatic Hydrocarbons	TRUE	1		No alert found	FALSE	0	No alert found	FALSE	0
Benzo-k-fluoranthene	RF-00000052-ORG	c12c3c4cc5ccccc5cc4c1cccc2ccc3	TRUE	TRUE	TRUE		1	TRUE	1	1	TRUE	1		FALSE	0	TRUE	1		Polycyclic Aromatic Hydrocarbons	TRUE	1	Polycyclic Aromatic Hydrocarbons	TRUE	1		No alert found	FALSE	0	No alert found	FALSE	0
Bifenox	RF-0045-001-PPP	COC(=O)c1cc(ccc1[N+](=O)[O-])Oc2ccc(cc2Cl)Cl	TRUE	TRUE	TRUE		1	TRUE	1	1	TRUE	1	1	TRUE	1	TRUE	1		Nitro-aromatic; 1-phenoxy-benzene; H-acceptor-path3-H-acceptor	TRUE	1	Nitro-aromatic	TRUE	1		SN1 >> Nucleophilic attack after reduction and nitrenium ion formation >> Nitrobiphenyls and Bridged Nitrobiphenyls; Radical >> Radical mechanism via ROS formation (indirect) >> Nitrobiphenyls and Bridged Nitrobiphenyls	TRUE	1	SN1 >> Nucleophilic attack after reduction and nitrenium ion formation >> Nitrobiphenyls and Bridged Nitrobiphenyls; Radical >> Radical mechanism via ROS formation (indirect) >> Nitrobiphenyls and Bridged Nitrobiphenyls	TRUE	1
Bifenthrin	RF-0046-001-PPP	Cc1c(cccc1c2ccccc2)COC(=O)[C@@H]3[C@@H](C3(C)C)/C=C(/C(F)(F)F)\Cl	FALSE	FALSE	FALSE		0	FALSE	0		FALSE	0		FALSE	0	FALSE	0		Monohaloalkene	TRUE	1	Monohaloalkene	TRUE	1		No alert found	FALSE	0	No alert found	FALSE	0
Bitertanol	RF-0048-001-PPP	c1cc(c2ccccc2)ccc1O[C@@H]([C@@H](O)C(C)(C)C)n1ncnc1	FALSE	FALSE	FALSE		0	FALSE	0		FALSE	0		FALSE	0	FALSE	0		H-acceptor-path3-H-acceptor	TRUE	1	No alert found	FALSE	0		No alert found	FALSE	0	No alert found	FALSE	0
Bixafen	RF-1056-001-PPP	Cn1cc(c(n1)C(F)F)C(=O)Nc2ccc(cc2c3ccc(c(c3)Cl)Cl)F	FALSE	FALSE	FALSE		0	FALSE	0		FALSE	0		FALSE	0	FALSE	0		H-acceptor-path3-H-acceptor	TRUE	1	No alert found	FALSE	0		No alert found	FALSE	0	No alert found	FALSE	0
Boscalid	RF-0049-001-PPP	c1nc(Cl)c(cc1)C(Nc1c(cccc1)c1ccc(cc1)Cl)=O	FALSE	FALSE	FALSE		0	FALSE	0		FALSE	0		FALSE	0	FALSE	0		H-acceptor-path3-H-acceptor	TRUE	1	No alert found	FALSE	0		No alert found	FALSE	0	No alert found	FALSE	0
Bromacil	RF-0511-001-PPP	CCC(C)N1C(=O)C(=C(NC1=O)C)Br	FALSE	FALSE	FALSE		0	FALSE	0		FALSE	0		FALSE	0	FALSE	0		alpha,beta unsaturated carbonyl	TRUE	1	alpha,beta unsaturated carbonyl	TRUE	1		No alert found	FALSE	0	No alert found	FALSE	0
Bromadiolone	RF-00002596-PAR	C1=CC=C(C=C1)C(CC(C2=CC=C(C=C2)C3=CC=C(C=C3)Br)O)C4=C(C5=CC=CC=C5OC4=O)O	FALSE	FALSE	FALSE		0	FALSE	0		FALSE	0		FALSE	0	FALSE	0		coumarins and furocoumarins	TRUE	1	coumarins and furocoumarins	TRUE	1		No alert found	FALSE	0	No alert found	FALSE	0
Bromopropylate	RF-0052-001-PPP	C(c1ccc(Br)cc1)(c1ccc(Br)cc1)(C(OC(C)C)=O)O	FALSE	FALSE	FALSE		0	FALSE	0		FALSE	0		FALSE	0	FALSE	0		H-acceptor-path3-H-acceptor	TRUE	1	No alert found	FALSE	0		No alert found	FALSE	0	No alert found	FALSE	0
Bromoxynil	RF-0053-002-PPP	c1cc(c(cc1Cl)Cl)C2(CC(CO2)Br)Cn3cncn3	TRUE	TRUE	TRUE		1	TRUE	1	1	TRUE	1		FALSE	0	TRUE	1		H-acceptor-path3-H-acceptor; Oxolane	TRUE	1	No alert found	FALSE	0		No alert found	FALSE	0	SN2 >> Nucleophilic substitution at sp3 Carbon atom >> Haloalkanes Containing Heteroatom; SN2 >> Alkylation, nucleophilic substitution at sp3-carbon atom >> Haloalkanes Containing Heteroatom; Radical >> Generation of ROS by glutathione depletion (indirect	TRUE	1
Bupirimate	RF-0055-001-PPP	c1(c(nc(NCC)nc1C)OS(N(C)C)(=O)=O)CCCC	FALSE	FALSE	FALSE		0	FALSE	0		FALSE	0		FALSE	0	FALSE	0		Aromatic mono- and dialkylamine; H-acceptor-path3-H-acceptor	TRUE	1	Aromatic mono-and dialkylamine	TRUE	1		No alert found	FALSE	0	No alert found	FALSE	0
Buprofezin	RF-0056-001-PPP	CC(C)N1/C(=N/C(C)(C)C)/SCN(C1=O)c2ccccc2	FALSE	FALSE	FALSE		0	FALSE	0		FALSE	0		FALSE	0	FALSE	0		H-acceptor-path3-H-acceptor	TRUE	1	No alert found	FALSE	0		No alert found	FALSE	0	No alert found	FALSE	0
Butafenacil	RF-0520-001-PPP	CN1C(=O)N(C(=O)C=C1C(F)(F)F)c2ccc(Cl)c(c2)C(=O)OC(C)(C)C(=O)OCC=C	TRUE	FALSE	TRUE		0	FALSE	0	1	TRUE	1		FALSE	0	TRUE	1		alpha,beta-unsaturated carbonyls; H-acceptor-path3-H-acceptor	TRUE	1	alpha,beta-unsaturated carbonyls	TRUE	1		No alert found	FALSE	0	No alert found	FALSE	0
Butralin	RF-0057-001-PPP	CCC(C)Nc1c(cc(cc1[N+](=O)[O-])C(C)(C)C)[N+](=O)[O-]	TRUE	TRUE	TRUE		1	TRUE	1	1	TRUE	1	1	TRUE	1	TRUE	1		Nitro-aromatic; H-acceptor-path3-H-acceptor	TRUE	1	Nitro-aromatic	TRUE	1		SN1 >> Nucleophilic attack after reduction and nitrenium ion formation >> Nitroaniline Derivatives; SN1 >> Nucleophilic attack after reduction and nitrenium ion formation >> Polynitroarenes; Radical >> Radical mechanism via ROS formation (indirect) >> Nit	TRUE	1	No alert found	FALSE	0
Butylate	RF-0058-001-PPP	N(CC(C)C)(C(SCC)=O)CC(C)C	FALSE	FALSE	FALSE		0	FALSE	0		FALSE	0		FALSE	0	FALSE	0		Alkyl carbamate and thiocarbamate	TRUE	1	Alkyl carbamate and thiocarbamate	TRUE	1		No alert found	FALSE	0	No alert found	FALSE	0
Cadusafos	RF-0528-001-PPP	O=P(OCC)(S[C@@H](C)CC)S[C@@H](C)CC	FALSE	FALSE	FALSE		1	TRUE	1		FALSE	0		FALSE	0	FALSE	0		No alert found	FALSE	0	No alert found	FALSE	0		No alert found	FALSE	0	No alert found	FALSE	0
Captan	RF-0061-001-PPP	C1C=CCC2C1C(=O)N(C2=O)SC(Cl)(Cl)Cl	TRUE	TRUE	TRUE		1	TRUE	1	1	TRUE	1		FALSE	0	TRUE	1		H-acceptor-path3-H-acceptor	TRUE	1	No alert found	FALSE	0		SN2 >> Nucleophilic substitution at sp3 Carbon atom >> Haloalkanes Containing Heteroatom; SN2 >> Alkylation, nucleophilic substitution at sp3-carbon atom >> Haloalkanes Containing Heteroatom; SN2 >> Nucleophilic substitution at sp3 carbon atom after thiol	TRUE	1	SN2 >> Nucleophilic substitution at sp3 Carbon atom >> Haloalkanes Containing Heteroatom; SN2 >> Alkylation, nucleophilic substitution at sp3-carbon atom >> Haloalkanes Containing Heteroatom; SN2 >> Nucleophilic substitution at sp3 carbon atom after thiol	TRUE	1
Carbaryl	RF-0062-001-PPP	c12c(OC(NC)=O)cccc1cccc2	FALSE	FALSE	FALSE		0	FALSE	0	1	TRUE	1		FALSE	0	TRUE	1		No alert found	FALSE	0	No alert found	FALSE	0		No alert found	FALSE	0	No alert found	FALSE	0
Carbendazim and benomyl (RD)	RF-0041-001-PPP	COC(=O)Nc1[nH]c2ccccc2n1	FALSE	FALSE	FALSE		0	FALSE	0		FALSE	0		FALSE	0	FALSE	0		H-acceptor-path3-H-acceptor	TRUE	1	No alert found	FALSE	0		No alert found	FALSE	0	No alert found	FALSE	0
Carbetamide	RF-0064-001-PPP	c1(NC(O[C@@H](C(NCC)=O)C)=O)ccccc1	FALSE	FALSE	FALSE		0	FALSE	0		FALSE	0		FALSE	0	FALSE	0		H-acceptor-path3-H-acceptor	TRUE	1	No alert found	FALSE	0		No alert found	FALSE	0	No alert found	FALSE	0
Carbofuran (RD)	RF-0065-001-PPP	c12c(CC(O2)(C)C)cccc1OC(NC)=O	TRUE	FALSE	TRUE		0	FALSE	0	1	TRUE	1		FALSE	0	TRUE	1		H-acceptor-path3-H-acceptor	TRUE	1	No alert found	FALSE	0		No alert found	FALSE	0	No alert found	FALSE	0
Carbosulfan	RF-0068-001-PPP	c12c(CC(O2)(C)C)cccc1OC(N(SN(CCCC)CCCC)C)=O	FALSE	FALSE	FALSE		0	FALSE	0		FALSE	0		FALSE	0	FALSE	0		H-acceptor-path3-H-acceptor	TRUE	1	No alert found	FALSE	0		No alert found	FALSE	0	No alert found	FALSE	0
Carboxin	RF-0069-001-PPP	C1(C(Nc2ccccc2)=O)=C(OCCS1)C	FALSE	FALSE	FALSE		0	FALSE	0		FALSE	0		FALSE	0	FALSE	0		alpha,beta-unsaturated carbonyls; H-acceptor-path3-H-acceptor	TRUE	1	alpha,beta-unsaturated carbonyls	TRUE	1		No alert found	FALSE	0	No alert found	FALSE	0
Carfentrazone-ethyl (RD)	RF-0070-001-PPP	CCOC(=O)C(CC1=CC(=C(C=C1Cl)F)N2C(=O)N(C(=N2)C)C(F)F)Cl	TRUE	TRUE	TRUE		1	TRUE	1	2	TRUE	1		FALSE	0	TRUE	1		aliphatic halogens	TRUE	1	aliphatic halogens	TRUE	1		No alert found	FALSE	0	No alert found	FALSE	0
Chlorantraniliprole (DPX E-2Y45)	RF-0072-001-PPP	Cc1cc(cc(c1NC(=O)c2cc(nn2c3c(cccn3)Cl)Br)C(=O)NC)Cl	FALSE	FALSE	FALSE		0	FALSE	0		FALSE	0		FALSE	0	FALSE	0		H-acceptor-path3-H-acceptor	TRUE	1	No alert found	FALSE	0		No alert found	FALSE	0	No alert found	FALSE	0
Chlordane (RD)	RF-0075-001-PPP	C1C2C(C(C1Cl)Cl)[C@]3(C(=C([C@@]2(C3(Cl)Cl)Cl)Cl)Cl)Cl	FALSE	FALSE	FALSE		0	FALSE	0		FALSE	0		FALSE	0	FALSE	0		No alert found	FALSE	0	No alert found	FALSE	0		No alert found	FALSE	0	No alert found	FALSE	0
Chlordimeform	RF-0545-001-PPP	c1(c(cc(Cl)cc1)C)\N=C\N(C)C	FALSE	FALSE	FALSE		0	FALSE	0		FALSE	0		FALSE	0	FALSE	0		No alert found	FALSE	0	No alert found	FALSE	0		No alert found	FALSE	0	No alert found	FALSE	0
Chlorfenapyr	RF-0077-001-PPP	c1cc(ccc1c1c(C#N)c(c(n1COCC)C(F)(F)F)Br)Cl	FALSE	FALSE	FALSE		0	FALSE	0		FALSE	0		FALSE	0	FALSE	0		No alert found	FALSE	0	No alert found	FALSE	0		No alert found	FALSE	0	No alert found	FALSE	0
Chlorfenvinphos	RF-0079-001-PPP	P(OC(\c1c(cc(Cl)cc1)Cl)=C\Cl)(OCC)(OCC)=O	TRUE	TRUE	TRUE		0	FALSE	0		FALSE	0		FALSE	0	FALSE	0		Alkyl (C<5) or benzyl ester of sulphonic or phosphonic acid	TRUE	1	Alkyl (C<5) or benzyl ester of sulphonic or phosphonic acid	TRUE	1		SN2 >> Alkylation >> Alkylphosphates, Alkylthiophosphates and Alkylphosphonates	TRUE	1	SN2 >> Alkylation >> Alkylphosphates, Alkylthiophosphates and Alkylphosphonates	TRUE	1
Chloridazon	RF-0080-001-PPP	C1=CC=C(C=C1)N2C(=O)C(=C(C=N2)N)Cl	FALSE	FALSE	FALSE		0	FALSE	0		FALSE	0		FALSE	0	FALSE	0		alpha,beta-unsaturated carbonyls; H-acceptor-path3-H-acceptor	TRUE	1	alpha,beta-unsaturated carbonyls; H-acceptor-path3-H-acceptor	TRUE	1		No alert found	FALSE	0	No alert found	FALSE	0
Chlormequat	RF-0081-001-PPP	ClCC[N+](C)(C)C	TRUE	TRUE	TRUE		1	TRUE	1	1	TRUE	1		FALSE	0	TRUE	1		Aliphatic halogen	TRUE	1	Aliphatic halogens	TRUE	1		SN2 >> Nucleophilic substitution at sp3 Carbon atom >> Haloalkanes Containing Heteroatom; SN2 >> Alkylation, nucleophilic substitution at sp3-carbon atom >> Haloalkanes Containing Heteroatom; Radical >> Generation of ROS by glutathione depletion (indirect	TRUE	1	SN2 >> Nucleophilic substitution at sp3 Carbon atom >> Haloalkanes Containing Heteroatom; SN2 >> Alkylation, nucleophilic substitution at sp3-carbon atom >> Haloalkanes Containing Heteroatom; Radical >> Generation of ROS by glutathione depletion (indirect	TRUE	1
Chlorobenzilate	RF-0082-001-PPP	C(c1ccc(cc1)Cl)(c1ccc(cc1)Cl)(C(=O)OCC)O	FALSE	FALSE	FALSE		0	FALSE	0		FALSE	0		FALSE	0	FALSE	0		H-acceptor-path3-H-acceptor	TRUE	1	No alert found	FALSE	0		No alert found	FALSE	0	No alert found	FALSE	0
Chlorothalonil	RF-0084-001-PPP	c1(c(c(c(Cl)c(c1Cl)Cl)C#N)Cl)C#N	FALSE	FALSE	FALSE		0	FALSE	0		FALSE	0		FALSE	0	FALSE	0		No alert found	FALSE	0	No alert found	FALSE	0		No alert found	FALSE	0	No alert found	FALSE	0
Chlorotoluron	RF-0092-001-PPP	c1(c(ccc(c1)NC(=O)N(C)C)C)Cl	FALSE	FALSE	FALSE		0	FALSE	0		FALSE	0		FALSE	0	FALSE	0		No alert found	FALSE	0	No alert found	FALSE	0		No alert found	FALSE	0	No alert found	FALSE	0
Chlorpropham	RF-0086-003-PPP	c1(NC(OC(C)C)=O)cc(ccc1)Cl	FALSE	FALSE	FALSE		0	FALSE	0		FALSE	0		FALSE	0	FALSE	0		No alert found	FALSE	0	No alert found	FALSE	0		No alert found	FALSE	0	No alert found	FALSE	0
Chlorpyrifos	RF-0087-001-PPP	CCOP(=S)(OCC)Oc1c(cc(c(n1)Cl)Cl)Cl	TRUE	TRUE	FALSE		1	TRUE	1		FALSE	0		FALSE	0	FALSE	0		No alert found	FALSE	0	No alert found	FALSE	0		SN2 >> Alkylation >> Alkylphosphates, Alkylthiophosphates and Alkylphosphonates	TRUE	1	SN2 >> Alkylation >> Alkylphosphates, Alkylthiophosphates and Alkylphosphonates	TRUE	1
Chlorpyrifos-methyl	RF-0088-001-PPP	P(=S)(Oc1c(cc(c(n1)Cl)Cl)Cl)(OC)OC	TRUE	TRUE	FALSE		1	TRUE	1		FALSE	0		FALSE	0	FALSE	0		No alert found	FALSE	0	No alert found	FALSE	0		SN2 >> Alkylation >> Alkylphosphates, Alkylthiophosphates and Alkylphosphonates	TRUE	1	SN2 >> Alkylation >> Alkylphosphates, Alkylthiophosphates and Alkylphosphonates	TRUE	1
Chlorsulfuron	RF-0089-001-PPP	Cc1nc(nc(n1)OC)NC(=O)NS(=O)(=O)c2ccccc2Cl	FALSE	FALSE	FALSE		0	FALSE	0		FALSE	0		FALSE	0	FALSE	0		H-acceptor-path3-H-acceptor	TRUE	1	No alert found	FALSE	0		No alert found	FALSE	0	No alert found	FALSE	0
Chromafenozide	RF-0094-001-PPP	Cc1cc(cc(c1)C(=O)N(C(C)(C)C)NC(=O)c2ccc3c(c2C)CCCO3)C	FALSE	FALSE	FALSE		0	FALSE	0		FALSE	0		FALSE	0	FALSE	0		Hydrazine; H-acceptor-path3-H-acceptor	TRUE	1	Hydrazine	TRUE	1		No alert found	FALSE	0	No alert found	FALSE	0
Chrysene	RF-00000053-ORG	c12c(c3c(cccc3)cc2)ccc2c1cccc2	TRUE	TRUE	TRUE		1	TRUE	1	1	TRUE	1	1	TRUE	1	TRUE	1		Polycyclic Aromatic Hydrocarbons	TRUE	1	Polycyclic Aromatic Hydrocarbons	TRUE	1		No alert found	FALSE	0	No alert found	FALSE	0
Cinidon-ethyl (RD)	RF-0095-001-PPP	O(C(=O)C(=C/c1c(ccc(N2C(C3=C(C2=O)CCCC3)=O)c1)Cl)\Cl)CC	TRUE	TRUE	TRUE		0	FALSE	0		FALSE	0		FALSE	0	FALSE	0		alpha,beta-unsaturated carbonyls; H-acceptor-path3-H-acceptor	TRUE	1	alpha,beta-unsaturated carbonyls	TRUE	1		SN2 >> SN2 at sp3 and activated sp2 carbon atom >> Polarized Haloalkene Derivatives; SN2 >> Alkylation, direct acting epoxides and related after P450-mediated metabolic activation >> Polarized Haloalkene Derivatives; AN2 >> Schiff base formation >> Polari	TRUE	1	SN2 >> SN2 at sp3 and activated sp2 carbon atom >> Polarized Haloalkene Derivatives; SN2 >> Alkylation, direct acting epoxides and related after P450-mediated metabolic activation >> Polarized Haloalkene Derivatives; AN2 >> Schiff base formation >> Polari	TRUE	1
Clethodim (RD)	RF-0096-001-PPP	O=C1C[C@@H](C[C@@H](C)SCC)CC(O)=C1\C(=N\OC\C=C/Cl)CC	FALSE	FALSE	FALSE		0	FALSE	0		FALSE	0		FALSE	0	FALSE	0		Monohaloalkene; alpha,beta-unsaturated carbonyls; H-acceptor-path3-H-acceptor	TRUE	1	Monohaloalkene; alpha,beta-unsaturated carbonyls	TRUE	1		No alert found	FALSE	0	No alert found	FALSE	0
Clodinafop (RD)	RF-0097-001-PPP	C[C@H](C(=O)O)Oc1ccc(cc1)Oc2c(cc(cn2)Cl)F	FALSE	FALSE	FALSE		0	FALSE	0		FALSE	0		FALSE	0	FALSE	0		H-acceptor-path3-H-acceptor	TRUE	1	No alert found	FALSE	0		No alert found	FALSE	0	No alert found	FALSE	0
Clofentezine	RF-0098-001-PPP	c1cc(c2nnc(nn2)c2c(cccc2)Cl)c(Cl)cc1	FALSE	FALSE	FALSE		0	FALSE	0		FALSE	0		FALSE	0	FALSE	0		H-acceptor-path3-H-acceptor	TRUE	1	No alert found	FALSE	0		No alert found	FALSE	0	No alert found	FALSE	0
Clomazone	RF-0099-001-PPP	N1(C(=O)C(CO1)(C)C)Cc1c(cccc1)Cl	FALSE	FALSE	FALSE		0	FALSE	0		FALSE	0		FALSE	0	FALSE	0		H-acceptor-path3-H-acceptor	TRUE	1	No alert found	FALSE	0		No alert found	FALSE	0	No alert found	FALSE	0
Clopyralid	RF-0100-001-PPP	c1(c(ccc(n1)Cl)Cl)C(O)=O	FALSE	FALSE	FALSE		0	FALSE	0		FALSE	0		FALSE	0	FALSE	0		H-acceptor-path3-H-acceptor	TRUE	1	No alert found	FALSE	0		No alert found	FALSE	0	No alert found	FALSE	0
Cloquintocet-Mexyl	RF-0568-001-PPP	c1ccc2c(Cl)ccc(OCC(=O)O[C@@H](C)CCCCC)c2n1	FALSE	FALSE	FALSE		1	TRUE	1		FALSE	0		FALSE	0	FALSE	0		H-acceptor-path3-H-acceptor	TRUE	1	No alert found	FALSE	0		No alert found	FALSE	0	No alert found	FALSE	0
Clothianidin	RF-0101-001-PPP	CN=C(NCC1=CN=C(S1)Cl)N[N+](=O)[O-]	TRUE	TRUE	TRUE		1	TRUE	1	1	TRUE	1	1	TRUE	1	TRUE	1		Aliphatic N-nitro group; H-acceptor-path3-H-acceptor	TRUE	1	Aliphatic N-nitro group	TRUE	1		No alert found	FALSE	0	No alert found	FALSE	0
Cyanamide including salts expressed as cyanamide	RF-0103-001-PPP	C(N)#N	FALSE	FALSE	FALSE		0	FALSE	0		FALSE	0		FALSE	0	FALSE	0		No alert found	FALSE	0	No alert found	FALSE	0		No alert found	FALSE	0	No alert found	FALSE	0
Cyanazine	RF-0576-001-PPP	CCNc1nc(nc(n1)Cl)NC(C)(C)C#N	FALSE	FALSE	FALSE		0	FALSE	0		FALSE	0		FALSE	0	FALSE	0		Aromatic mono- and dialkylamine; H-acceptor-path3-H-acceptor	TRUE	1	Aromatic mono-and dialkylamine	TRUE	1		No alert found	FALSE	0	No alert found	FALSE	0
Cyazofamid	RF-0104-001-PPP	c1(c(c2ccc(cc2)C)n(c(C#N)n1)S(=O)(=O)N(C)C)Cl	FALSE	FALSE	FALSE		0	FALSE	0		FALSE	0		FALSE	0	FALSE	0		H-acceptor-path3-H-acceptor	TRUE	1	No alert found	FALSE	0		No alert found	FALSE	0	No alert found	FALSE	0
Cyclanilide	RF-0105-001-PPP	OC(=O)C1(C(=O)Nc2ccc(Cl)cc2Cl)CC1	FALSE	FALSE	FALSE		0	FALSE	0		FALSE	0		FALSE	0	FALSE	0		H-acceptor-path3-H-acceptor	TRUE	1	No alert found	FALSE	0		No alert found	FALSE	0	No alert found	FALSE	0
Cyclopenta-c,d-pyrene	RF-00000054-ORG	c12c3c4cc5c1c(ccc2ccc3C=C4)ccc5	TRUE	TRUE	TRUE		2	TRUE	1	1	TRUE	1		FALSE	0	TRUE	1		Polycyclic Aromatic Hydrocarbons	TRUE	1	Polycyclic Aromatic Hydrocarbons	TRUE	1		No alert found	FALSE	0	No alert found	FALSE	0
Cycloxydim (RD)	RF-0106-001-PPP	CCC/C(=N/OCC)/C1=C(CC(CC1=O)C2CCCSC2)O	FALSE	FALSE	FALSE		0	FALSE	0		FALSE	0		FALSE	0	FALSE	0		alpha,beta-unsaturated carbonyls; H-acceptor-path3-H-acceptor	TRUE	1	alpha,beta-unsaturated carbonyls	TRUE	1		No alert found	FALSE	0	No alert found	FALSE	0
Cyflufenamid	RF-0107-001-PPP	c1ccc(cc1)CC(=O)N/C(=N\OCC2CC2)/c3c(ccc(c3F)F)C(F)(F)F	FALSE	FALSE	FALSE		0	FALSE	0		FALSE	0		FALSE	0	FALSE	0		H-acceptor-path3-H-acceptor	TRUE	1	No alert found	FALSE	0		No alert found	FALSE	0	No alert found	FALSE	0
Cyfluthrin (RD)	RF-0108-001-PPP	CC1(C)C(C=C(Cl)Cl)C1C(=O)OC(C#N)c2ccc(F)c(Oc3ccccc3)c2	FALSE	FALSE	FALSE		0	FALSE	0		FALSE	0		FALSE	0	FALSE	0		1-phenoxy-benzene; H-acceptor-path3-H-acceptor	TRUE	1	No alert found	FALSE	0		No alert found	FALSE	0	No alert found	FALSE	0
Cyhalothrin, gamma-	RF-0585-001-PPP	CC1([C@H]([C@H]1C(=O)O[C@H](C#N)c2cccc(c2)Oc3ccccc3)/C=C(/C(F)(F)F)\Cl)C	FALSE	FALSE	FALSE		0	FALSE	0		FALSE	0		FALSE	0	FALSE	0		Monohaloalkene; 1-phenoxy-benzene; H-acceptor-path3-H-acceptor	TRUE	1	Monohaloalkene	TRUE	1		No alert found	FALSE	0	No alert found	FALSE	0
Cymoxanil	RF-0111-001-PPP	C(\C(NC(NCC)=O)=O)(=N\OC)C#N	FALSE	FALSE	FALSE		0	FALSE	0		FALSE	0		FALSE	0	FALSE	0		H-acceptor-path3-H-acceptor	TRUE	1	No alert found	FALSE	0		No alert found	FALSE	0	No alert found	FALSE	0
Cypermethrin (RD)	RF-0112-001-PPP	CC1(C(C1C(=O)OC(C#N)c2cccc(c2)Oc3ccccc3)C=C(Cl)Cl)C	FALSE	FALSE	FALSE		0	FALSE	0		FALSE	0		FALSE	0	FALSE	0		1-phenoxy-benzene; H-acceptor-path3-H-acceptor	TRUE	1	No alert found	FALSE	0		No alert found	FALSE	0	No alert found	FALSE	0
Cyproconazole	RF-0113-001-PPP	CC(C1CC1)C(Cn2cncn2)(c3ccc(cc3)Cl)O	FALSE	FALSE	FALSE		0	FALSE	0		FALSE	0		FALSE	0	FALSE	0		H-acceptor-path3-H-acceptor	TRUE	1	No alert found	FALSE	0		No alert found	FALSE	0	No alert found	FALSE	0
Cyprodinil	RF-0114-001-PPP	c1ccccc1Nc1nc(C2CC2)cc(C)n1	FALSE	FALSE	FALSE		0	FALSE	0		FALSE	0		FALSE	0	FALSE	0		No alert found	FALSE	0	No alert found	FALSE	0		No alert found	FALSE	0	No alert found	FALSE	0
Cyromazine	RF-0115-001-PPP	c1(nc(nc(n1)N)N)NC1CC1	FALSE	FALSE	FALSE		0	FALSE	0		FALSE	0		FALSE	0	FALSE	0		Primary aromatic amine, hydroxyl amine and its derived esters	TRUE	1	Primary aromatic amine,hydroxyl amine and its derived esters	TRUE	1		No alert found	FALSE	0	No alert found	FALSE	0
Dazomet (RD)	RF-0118-001-PPP	CN1CN(C(=S)SC1)C	FALSE	FALSE	FALSE		0	FALSE	0		FALSE	0		FALSE	0	FALSE	0		Alkyl carbamate and thiocarbamate; H-acceptor-path3-H-acceptor	TRUE	1	Alkyl carbamate and thiocarbamate	TRUE	1		No alert found	FALSE	0	No alert found	FALSE	0
Deltamethrin (RD)	RF-0120-001-PPP	C1([C@@H]([C@@H]1\C=C(\Br)Br)C(O[C@@H](c1cc(Oc2ccccc2)ccc1)C#N)=O)(C)C	TRUE	FALSE	TRUE		0	FALSE	0		FALSE	0		FALSE	0	FALSE	0		1-phenoxy-benzene; H-acceptor-path3-H-acceptor	TRUE	1	No alert found	FALSE	0		SN2 >> Alkylation, direct acting epoxides and related after P450-mediated metabolic activation >> Haloalkenes with Electron-Withdrawing Groups; AN2 >> Thioacylation via nucleophilic addition after cysteine-mediated thioketene formation >> Haloalkenes with	TRUE	1	No alert found	FALSE	0
Deoxynivalenol	RF-00000165-TOX	CC1=C[C@@H]2[C@]([C@@H](C1=O)O)([C@]3(C[C@H]([C@H]([C@@]34CO4)O2)O)C)CO	TRUE	TRUE	TRUE		1	TRUE	1	2	TRUE	1	1	TRUE	1	TRUE	1		Epoxides and aziridines; alpha,beta-unsaturated carbonyls; H-acceptor-path3-H-acceptor	TRUE	1	Epoxides and aziridines; alpha,beta-unsaturated carbonyls	TRUE	1		No alert found	FALSE	0	No alert found	FALSE	0
Desethyl-Atrazine	RF-0478-001-PPP	CC(C)Nc1nc(nc(n1)Cl)N	FALSE	FALSE	FALSE		0	FALSE	0		FALSE	0		FALSE	0	FALSE	0		Primary aromatic amine, hydroxyl amine and its derived esters	TRUE	1	Primary aromatic amine,hydroxyl amine and its derived esters	TRUE	1		No alert found	FALSE	0	No alert found	FALSE	0
Desmedipham	RF-0121-001-PPP	c1c(OC(Nc2ccccc2)=O)cccc1NC(OCC)=O	FALSE	FALSE	FALSE		0	FALSE	0		FALSE	0		FALSE	0	FALSE	0		No alert found	FALSE	0	No alert found	FALSE	0		No alert found	FALSE	0	No alert found	FALSE	0
Diazinon	RF-0123-001-PPP	O(c1nc(nc(c1)C)C(C)C)P(=S)(OCC)OCC	TRUE	TRUE	FALSE		1	TRUE	1		FALSE	0		FALSE	0	FALSE	0		No alert found	FALSE	0	No alert found	FALSE	0		SN2 >> Alkylation >> Alkylphosphates, Alkylthiophosphates and Alkylphosphonates	TRUE	1	SN2 >> Alkylation >> Alkylphosphates, Alkylthiophosphates and Alkylphosphonates	TRUE	1
Dibenzo-a,e-pyrene	RF-00000055-ORG	c12c3c4c5ccccc5c1cc1ccccc1c2ccc3ccc4	TRUE	TRUE	TRUE		2	TRUE	1	2	TRUE	1	1	TRUE	1	TRUE	1		Polycyclic Aromatic Hydrocarbons	TRUE	1	Polycyclic Aromatic Hydrocarbons	TRUE	1		SN2 >> Alkylation, direct acting epoxides and related after P450-mediated metabolic activation >> Polycyclic Aromatic Hydrocarbon and Naphthalenediimide Derivatives; SN1 >> Alkylation after metabolically formed carbenium ion species >> Polycyclic Aromatic	TRUE	1	SN2 >> Alkylation, direct acting epoxides and related after P450-mediated metabolic activation >> Polycyclic Aromatic Hydrocarbon and Naphthalenediimide Derivatives; SN1 >> Alkylation after metabolically formed carbenium ion species >> Polycyclic Aromatic	TRUE	1
Dibenzo-a,h-pyrene	RF-00000057-ORG	C1=CC=C2C3=C4C(=CC2=C1)C=CC5=C4C(=CC6=CC=CC=C56)C=C3	TRUE	TRUE	TRUE		1	TRUE	1	1	TRUE	1	1	TRUE	1	TRUE	1		Polycyclic Aromatic Hydrocarbons	TRUE	1	Polycyclic Aromatic Hydrocarbons	TRUE	1		SN2 >> Alkylation, direct acting epoxides and related after P450-mediated metabolic activation >> Polycyclic Aromatic Hydrocarbon and Naphthalenediimide Derivatives; SN1 >> Alkylation after metabolically formed carbenium ion species >> Polycyclic Aromatic	TRUE	1	SN2 >> Alkylation, direct acting epoxides and related after P450-mediated metabolic activation >> Polycyclic Aromatic Hydrocarbon and Naphthalenediimide Derivatives; SN1 >> Alkylation after metabolically formed carbenium ion species >> Polycyclic Aromatic	TRUE	1
Dibenzo-a,i-pyrene	RF-00000058-ORG	c12c3c4c5c(cccc5)cc3ccc2cc2c(c1cc4)cccc2	TRUE	TRUE	TRUE		1	TRUE	1	1	TRUE	1	1	TRUE	1	TRUE	1		Polycyclic Aromatic Hydrocarbons	TRUE	1	Polycyclic Aromatic Hydrocarbons	TRUE	1		SN2 >> Alkylation, direct acting epoxides and related after P450-mediated metabolic activation >> Polycyclic Aromatic Hydrocarbon and Naphthalenediimide Derivatives; SN1 >> Alkylation after metabolically formed carbenium ion species >> Polycyclic Aromatic	TRUE	1	SN2 >> Alkylation, direct acting epoxides and related after P450-mediated metabolic activation >> Polycyclic Aromatic Hydrocarbon and Naphthalenediimide Derivatives; SN1 >> Alkylation after metabolically formed carbenium ion species >> Polycyclic Aromatic	TRUE	1
Dibenzo-a,l-pyrene	RF-00000059-ORG	c12c3c4c(cccc4)c4c1c(ccc2cc1c3cccc1)ccc4	TRUE	TRUE	TRUE		1	TRUE	1	2	TRUE	1	1	TRUE	1	TRUE	1		Polycyclic Aromatic Hydrocarbons	TRUE	1	Polycyclic Aromatic Hydrocarbons	TRUE	1		SN2 >> Alkylation, direct acting epoxides and related after P450-mediated metabolic activation >> Polycyclic Aromatic Hydrocarbon and Naphthalenediimide Derivatives; SN1 >> Alkylation after metabolically formed carbenium ion species >> Polycyclic Aromatic	TRUE	1	SN2 >> Alkylation, direct acting epoxides and related after P450-mediated metabolic activation >> Polycyclic Aromatic Hydrocarbon and Naphthalenediimide Derivatives; SN1 >> Alkylation after metabolically formed carbenium ion species >> Polycyclic Aromatic	TRUE	1
Dicamba	RF-0124-001-PPP	c1(c(c(ccc1Cl)Cl)OC)C(=O)O	FALSE	FALSE	FALSE		0	FALSE	0		FALSE	0		FALSE	0	FALSE	0		H-acceptor-path3-H-acceptor	TRUE	1	No alert found	FALSE	0		No alert found	FALSE	0	No alert found	FALSE	0
Dichlobenil	RF-0125-001-PPP	c1(c(cccc1Cl)Cl)C#N	FALSE	FALSE	FALSE		0	FALSE	0		FALSE	0		FALSE	0	FALSE	0		No alert found	FALSE	0	No alert found	FALSE	0		No alert found	FALSE	0	No alert found	FALSE	0
Dichlofluanid	RF-0453-001-PPP	N(c1ccccc1)(S(N(C)C)(=O)=O)SC(F)(Cl)Cl	TRUE	TRUE	TRUE		1	TRUE	1	1	TRUE	1		FALSE	0	TRUE	1		No alert found	FALSE	0	No alert found	FALSE	0		SN2 >> Nucleophilic substitution at sp3 carbon atom after thiol (glutathione) conjugation >> Geminal Polyhaloalkane Derivatives; SN2 >> Acylation involving a leaving group after metabolic activation >> Geminal Polyhaloalkane Derivatives; Radical >> Radica	TRUE	1	SN2 >> Nucleophilic substitution at sp3 carbon atom after thiol (glutathione) conjugation >> Geminal Polyhaloalkane Derivatives; SN2 >> Acylation involving a leaving group after metabolic activation >> Geminal Polyhaloalkane Derivatives; Radical >> Radica	TRUE	1
Dichlorprop	RF-0126-002-PPP	c1cc(Cl)cc(Cl)c1O[C@H](C)C(=O)O	FALSE	FALSE	FALSE		0	FALSE	0		FALSE	0		FALSE	0	FALSE	0		H-acceptor-path3-H-acceptor	TRUE	1	No alert found	FALSE	0		No alert found	FALSE	0	No alert found	FALSE	0
Dichlorvos	RF-0127-001-PPP	P(OC)(O\C=C(\Cl)Cl)(=O)OC	TRUE	TRUE	TRUE		1	TRUE	1	1	TRUE	1		FALSE	0	TRUE	1		Alkyl (C<5) or benzyl ester of sulphonic or phosphonic acid	TRUE	1	Alkyl (C<5) or benzyl ester of sulphonic or phosphonic acid	TRUE	1		SN2 >> Alkylation >> Alkylphosphates, Alkylthiophosphates and Alkylphosphonates	TRUE	1	SN2 >> Alkylation >> Alkylphosphates, Alkylthiophosphates and Alkylphosphonates	TRUE	1
Diclofop (RD)	RF-0128-001-PPP	c1(Oc2ccc(cc2)OC(C(=O)OC)C)c(cc(cc1)Cl)Cl	FALSE	FALSE	FALSE		0	FALSE	0		FALSE	0		FALSE	0	FALSE	0		1-phenoxy-benzene; H-acceptor-path3-H-acceptor	TRUE	1	No alert found	FALSE	0		No alert found	FALSE	0	No alert found	FALSE	0
Dicloran	RF-0129-001-PPP	c1(cc(c(N)c(c1)Cl)Cl)[N+](=O)[O-]	TRUE	TRUE	TRUE		1	TRUE	1	1	TRUE	1	1	TRUE	1	TRUE	1		Nitro-aromatic	TRUE	1	Nitro-aromatic	TRUE	1		SN1 >> Nucleophilic attack after reduction and nitrenium ion formation >> Nitroaniline Derivatives; Radical >> Radical mechanism via ROS formation (indirect) >> Nitroaniline Derivatives	TRUE	1	No alert found	FALSE	0
Dicofol (RD)	RF-0130-001-PPP	C(c1ccc(Cl)cc1)(c1ccc(Cl)cc1)(C(Cl)(Cl)Cl)O	FALSE	FALSE	FALSE		0	FALSE	0		FALSE	0		FALSE	0	FALSE	0		No alert found	FALSE	0	No alert found	FALSE	0		No alert found	FALSE	0	No alert found	FALSE	0
Dicrotophos	RF-0612-001-PPP	C/C(=C\C(=O)N(C)C)/OP(=O)(OC)OC	TRUE	TRUE	TRUE		0	FALSE	0		FALSE	0		FALSE	0	FALSE	0		Alkyl (C<5) or benzyl ester of sulphonic or phosphonic acid; alpha,beta-unsaturated carbonyls; H-acceptor-path3-H-acceptor	TRUE	1	Alkyl (C<5) or benzyl ester of sulphonic or phosphonic acid; alpha,beta-unsaturated carbonyls	TRUE	1		SN2 >> Alkylation >> Alkylphosphates, Alkylthiophosphates and Alkylphosphonates	TRUE	1	SN2 >> Alkylation >> Alkylphosphates, Alkylthiophosphates and Alkylphosphonates	TRUE	1
Diethofencarb	RF-0132-001-PPP	c1c(OCC)c(OCC)ccc1NC(=O)OC(C)C	FALSE	FALSE	FALSE		0	FALSE	0		FALSE	0		FALSE	0	FALSE	0		H-acceptor-path3-H-acceptor	TRUE	1	No alert found	FALSE	0		No alert found	FALSE	0	No alert found	FALSE	0
Difenoconazole	RF-0133-001-PPP	O1C[C@@H](C)O[C@@]1(Cn1ncnc1)c1c(Cl)cc(Oc2ccc(Cl)cc2)cc1	FALSE	FALSE	FALSE		0	FALSE	0		FALSE	0		FALSE	0	FALSE	0		1-phenoxy-benzene; H-acceptor-path3-H-acceptor	TRUE	1	No alert found	FALSE	0		No alert found	FALSE	0	No alert found	FALSE	0
Diflubenzuron	RF-0134-001-PPP	c1(C(=O)NC(=O)Nc2ccc(cc2)Cl)c(cccc1F)F	FALSE	FALSE	FALSE		0	FALSE	0		FALSE	0		FALSE	0	FALSE	0		H-acceptor-path3-H-acceptor	TRUE	1	No alert found	FALSE	0		No alert found	FALSE	0	No alert found	FALSE	0
Diflufenican	RF-0135-001-PPP	n1c(Oc2cc(C(F)(F)F)ccc2)c(C(=O)Nc2c(F)cc(F)cc2)ccc1	FALSE	FALSE	FALSE		0	FALSE	0		FALSE	0		FALSE	0	FALSE	0		H-acceptor-path3-H-acceptor	TRUE	1	No alert found	FALSE	0		No alert found	FALSE	0	No alert found	FALSE	0
Diflufenzopyr	RF-0620-001-PPP	c1(c(cccn1)C(=O)O)C(=N\NC(=O)Nc1cc(cc(c1)F)F)\C	FALSE	FALSE	FALSE		0	FALSE	0		FALSE	0		FALSE	0	FALSE	0		Hydrazine; H-acceptor-path3-H-acceptor	TRUE	1	Hydrazine	TRUE	1		No alert found	FALSE	0	No alert found	FALSE	0
Dimethachlor	RF-0136-001-PPP	c1(N(CCOC)C(CCl)=O)c(cccc1C)C	TRUE	FALSE	TRUE		0	FALSE	0	1	TRUE	1		FALSE	0	TRUE	1		Aliphatic halogen; H-acceptor-path3-H-acceptor	TRUE	1	Aliphatic halogens	TRUE	1		No alert found	FALSE	0	No alert found	FALSE	0
Dimethenamid朴 (RD)	RF-0137-002-PPP	s1c(c([N@]([C@@H](C)COC)C(=O)CCl)c(c1)C)C	TRUE	FALSE	TRUE		0	FALSE	0	1	TRUE	1		FALSE	0	TRUE	1		Aliphatic halogen; H-acceptor-path3-H-acceptor	TRUE	1	Aliphatic halogens	TRUE	1		No alert found	FALSE	0	No alert found	FALSE	0
Dimethoate (RD)	RF-0139-001-PPP	P(=S)(SCC(=O)NC)(OC)OC	TRUE	TRUE	TRUE		1	TRUE	1	2	TRUE	1	1	TRUE	1	TRUE	1		No alert found	FALSE	0	No alert found	FALSE	0		SN2 >> Alkylation >> Alkylphosphates, Alkylthiophosphates and Alkylphosphonates	TRUE	1	SN2 >> Alkylation >> Alkylphosphates, Alkylthiophosphates and Alkylphosphonates	TRUE	1
Dimethomorph	RF-0140-001-PPP	c1cc(Cl)ccc1\C(c1cc(OC)c(OC)cc1)=C\C(=O)N1CCOCC1	FALSE	FALSE	FALSE		0	FALSE	0		FALSE	0		FALSE	0	FALSE	0		H-acceptor-path3-H-acceptor	TRUE	1	No alert found	FALSE	0		No alert found	FALSE	0	No alert found	FALSE	0
Dimoxystrobin	RF-0141-001-PPP	Cc1ccc(c(c1)OCc2ccccc2/C(=N\OC)/C(=O)NC)C	FALSE	FALSE	FALSE		0	FALSE	0		FALSE	0		FALSE	0	FALSE	0		H-acceptor-path3-H-acceptor	TRUE	1	No alert found	FALSE	0		No alert found	FALSE	0	No alert found	FALSE	0
Diniconazole	RF-0142-001-PPP	c1cc(cc(c1\C=C(/[C@@H](O)C(C)(C)C)n1ncnc1)Cl)Cl	FALSE	FALSE	FALSE		0	FALSE	0		FALSE	0		FALSE	0	FALSE	0		H-acceptor-path3-H-acceptor	TRUE	1	No alert found	FALSE	0		No alert found	FALSE	0	No alert found	FALSE	0
Dinocap (RD)	RF-0143-001-PPP	O(C1=C(C(CCCCCC)C)C=C([N+]([O-])=O)C=C1[N+]([O-])=O)C(=O)C=CC	TRUE	TRUE	TRUE		1	TRUE	1	3	TRUE	1	1	TRUE	1	TRUE	1		alpha,beta-unsaturated carbonyls; Nitro-aromatic; H-acceptor-path3-H-acceptor	TRUE	1	alpha,beta-unsaturated carbonyls; Nitro-aromatic	TRUE	1		SN1 >> Nucleophilic attack after reduction and nitrenium ion formation >> Polynitroarenes; Radical >> Radical mechanism via ROS formation (indirect) >> Polynitroarenes	TRUE	1	No alert found	FALSE	0
Dinotefuran	RF-0633-001-PPP	CNC(=NCC1CCOC1)N[N+](=O)[O-]	TRUE	TRUE	TRUE		1	TRUE	1	1	TRUE	1	1	TRUE	1	TRUE	1		Aliphatic N-nitro group; H-acceptor-path3-H-acceptor; Oxolane	TRUE	1	Aliphatic N-nitro group	TRUE	1		No alert found	FALSE	0	No alert found	FALSE	0
Diphenylamine	RF-0147-001-PPP	c1(Nc2ccccc2)ccccc1	FALSE	FALSE	FALSE		0	FALSE	0		FALSE	0		FALSE	0	FALSE	0		No alert found	FALSE	0	No alert found	FALSE	0		No alert found	FALSE	0	No alert found	FALSE	0
Dithianon	RF-0150-001-PPP	C1=CC=C2C(=C1)C(=O)C3=C(C2=O)SC(=C(S3)C#N)C#N	TRUE	TRUE	TRUE		1	TRUE	1	1	TRUE	1	1	TRUE	1	TRUE	1		H-acceptor-path3-H-acceptor	TRUE	1	Quinones	TRUE	1		AN2	TRUE	1	AN2	TRUE	1
Dithiocarbamates (RD)	RF-0151-001-PPP	CN(C)C(=S)SSC(=S)N(C)C	TRUE	TRUE	TRUE		1	TRUE	1	1	TRUE	1		FALSE	0	TRUE	1		H-acceptor-path3-H-acceptor	TRUE	1	No alert found	FALSE	0		Radical >> Radical mechanism via ROS formation (indirect) >> N,N-Dialkyldithiocarbamate derivatives	TRUE	1	Radical >> Radical mechanism via ROS formation (indirect) >> N,N-Dialkyldithiocarbamate derivatives	TRUE	1
Diuron	RF-0152-002-PPP	CN(C)C(=O)Nc1ccc(c(c1)Cl)Cl	FALSE	FALSE	FALSE		0	FALSE	0		FALSE	0		FALSE	0	FALSE	0		No alert found	FALSE	0	No alert found	FALSE	0		No alert found	FALSE	0	No alert found	FALSE	0
Dodemorph	RF-0645-001-PPP	C1CCCCCCCC(CCC1)N1C[C@@H](O[C@@H](C1)C)C	FALSE	FALSE	FALSE		0	FALSE	0		FALSE	0		FALSE	0	FALSE	0		H-acceptor-path3-H-acceptor	TRUE	1	No alert found	FALSE	0		No alert found	FALSE	0	No alert found	FALSE	0
Dodine	RF-0154-001-PPP	C(CCCCCCCC)CCCNC(N)=N	FALSE	FALSE	FALSE		0	FALSE	0		FALSE	0		FALSE	0	FALSE	0		No alert found	FALSE	0	No alert found	FALSE	0		No alert found	FALSE	0	No alert found	FALSE	0
Emamectin benzoate B1a	RF-0648-001-PPP	CCC(C)C1C(C=CC2(O1)CC3CC(O2)CC=C(C(C(C=CC=C4COC5C4(C(C=C(C5O)C)C(=O)O3)O)C)OC6CC(C(C(O6)C)OC7CC(C(C(O7)C)NC)OC)OC)C)C	TRUE	FALSE	TRUE		0	FALSE	0	1	TRUE	1		FALSE	0	TRUE	1		H-acceptor-path3-H-acceptor; Oxolane	TRUE	1	No alert found	FALSE	0		No alert found	FALSE	0	No alert found	FALSE	0
EPN	RF-0654-001-PPP	c1([P@@](Oc2ccc([N+](=O)[O-])cc2)(OCC)=S)ccccc1	TRUE	TRUE	TRUE		1	TRUE	1	1	TRUE	1	1	TRUE	1	TRUE	1		Nitro-aromatic	TRUE	1	Nitro-aromatic	TRUE	1		No alert found	FALSE	0	No alert found	FALSE	0
Epoxiconazole	RF-0157-001-PPP	c1ccc(c(c1)[C@@H]2[C@@](O2)(Cn3cncn3)c4ccc(cc4)F)Cl	FALSE	FALSE	FALSE		0	FALSE	0		FALSE	0		FALSE	0	FALSE	0		Epoxides and aziridines; H-acceptor-path3-H-acceptor	TRUE	1	Epoxides and aziridines	TRUE	1		No alert found	FALSE	0	No alert found	FALSE	0
EPTC (ethyl dipropylthiocarbamate)	RF-0158-001-PPP	N(C(=O)SCC)(CCC)CCC	FALSE	FALSE	FALSE		0	FALSE	0		FALSE	0		FALSE	0	FALSE	0		Alkyl carbamate and thiocarbamate	TRUE	1	Alkyl carbamate and thiocarbamate	TRUE	1		No alert found	FALSE	0	No alert found	FALSE	0
Ethalfluralin	RF-0159-001-PPP	c1(c(cc(C(F)(F)F)cc1[N+](=O)[O-])[N+](=O)[O-])N(CC(C)=C)CC	TRUE	TRUE	TRUE		1	TRUE	1	1	TRUE	1	1	TRUE	1	TRUE	1		Nitro-aromatic; H-acceptor-path3-H-acceptor	TRUE	1	Nitro-aromatic	TRUE	1		SN1 >> Nucleophilic attack after reduction and nitrenium ion formation >> Nitroaniline Derivatives; SN1 >> Nucleophilic attack after reduction and nitrenium ion formation >> Polynitroarenes; Radical >> Radical mechanism via ROS formation (indirect) >> Nit	TRUE	1	No alert found	FALSE	0
Ethametsulfuron-Methyl	RF-0658-001-PPP	CCOc1nc(nc(n1)NC(=O)NS(=O)(=O)c2ccccc2C(=O)OC)NC	FALSE	FALSE	FALSE		0	FALSE	0		FALSE	0		FALSE	0	FALSE	0		Aromatic mono- and dialkylamine; H-acceptor-path3-H-acceptor	TRUE	1	Aromatic mono-and dialkylamine	TRUE	1		No alert found	FALSE	0	No alert found	FALSE	0
Ethephon	RF-0160-001-PPP	C(P(=O)(O)O)CCl	TRUE	TRUE	TRUE		1	TRUE	1	1	TRUE	1		FALSE	0	TRUE	1		Aliphatic halogen	TRUE	1	Aliphatic halogens	TRUE	1		No alert found	FALSE	0	No alert found	FALSE	0
Ethion	RF-0161-001-PPP	P(=S)(SCSP(=S)(OCC)OCC)(OCC)OCC	TRUE	TRUE	FALSE		1	TRUE	1		FALSE	0		FALSE	0	FALSE	0		No alert found	FALSE	0	No alert found	FALSE	0		SN2 >> Alkylation >> Alkylphosphates, Alkylthiophosphates and Alkylphosphonates	TRUE	1	SN2 >> Alkylation >> Alkylphosphates, Alkylthiophosphates and Alkylphosphonates	TRUE	1
Ethofumesate	RF-0163-002-PPP	CCOC1Oc2ccc(OS(=O)(=O)C)cc2C1(C)C	FALSE	FALSE	FALSE		0	FALSE	0	1	TRUE	1		FALSE	0	TRUE	1		No alert found	FALSE	0	No alert found	FALSE	0		No alert found	FALSE	0	No alert found	FALSE	0
Ethoprophos	RF-0164-001-PPP	P(SCCC)(SCCC)(OCC)=O	FALSE	FALSE	FALSE		1	TRUE	1		FALSE	0		FALSE	0	FALSE	0		No alert found	FALSE	0	No alert found	FALSE	0		No alert found	FALSE	0	No alert found	FALSE	0
Ethoxysulfuron	RF-0166-001-PPP	CCOc1ccccc1OS(=O)(=O)NC(=O)Nc2nc(cc(n2)OC)OC	FALSE	FALSE	FALSE		0	FALSE	0		FALSE	0		FALSE	0	FALSE	0		H-acceptor-path3-H-acceptor	TRUE	1	No alert found	FALSE	0		No alert found	FALSE	0	No alert found	FALSE	0
Ethyl carbamate	RF-00000375-ORG	O(C(N)=O)CC	TRUE	FALSE	TRUE		0	FALSE	0		FALSE	0	1	TRUE	1	TRUE	1		Alkyl carbamate and thiocarbamate	TRUE	1	Alkyl carbamate and thiocarbamate	TRUE	1		No alert found	FALSE	0	No alert found	FALSE	0
Etofenprox	RF-0168-001-PPP	CCOc1ccc(cc1)C(C)(C)COCc2cccc(c2)Oc3ccccc3	FALSE	FALSE	FALSE		0	FALSE	0		FALSE	0		FALSE	0	FALSE	0		1-phenoxy-benzene	TRUE	1	No alert found	FALSE	0		No alert found	FALSE	0	No alert found	FALSE	0
Etoxazole	RF-0169-001-PPP	O1C(=N[C@@H](C1)c1c(cc(cc1)C(C)(C)C)OCC)c1c(cccc1F)F	FALSE	FALSE	FALSE		0	FALSE	0		FALSE	0		FALSE	0	FALSE	0		H-acceptor-path3-H-acceptor	TRUE	1	No alert found	FALSE	0		No alert found	FALSE	0	No alert found	FALSE	0
Etridiazole	RF-0170-001-PPP	c1(nc(OCC)sn1)C(Cl)(Cl)Cl	FALSE	FALSE	FALSE		1	TRUE	1		FALSE	0		FALSE	0	FALSE	0		H-acceptor-path3-H-acceptor	TRUE	1	No alert found	FALSE	0		No alert found	FALSE	0	No alert found	FALSE	0
Famoxadone	RF-0171-001-PPP	CC1(C(=O)N(C(=O)O1)Nc2ccccc2)c3ccc(cc3)Oc4ccccc4	FALSE	FALSE	FALSE		0	FALSE	0		FALSE	0		FALSE	0	FALSE	0		Hydrazine; 1-phenoxy-benzene; H-acceptor-path3-H-acceptor	TRUE	1	Hydrazine	TRUE	1		No alert found	FALSE	0	No alert found	FALSE	0
Fenamidone	RF-0172-001-PPP	N1(C(SC)=N[C@@](C)(c2ccccc2)C1=O)Nc1ccccc1	FALSE	FALSE	FALSE		0	FALSE	0		FALSE	0		FALSE	0	FALSE	0		Hydrazine; H-acceptor-path3-H-acceptor	TRUE	1	Hydrazine	TRUE	1		No alert found	FALSE	0	No alert found	FALSE	0
Fenamiphos (RD)	RF-0173-001-PPP	P(=O)(Oc1cc(c(cc1)SC)C)(NC(C)C)OCC	FALSE	FALSE	FALSE		0	FALSE	0		FALSE	0		FALSE	0	FALSE	0		No alert found	FALSE	0	No alert found	FALSE	0		No alert found	FALSE	0	No alert found	FALSE	0
Fenarimol	RF-0174-001-PPP	c1([C@@](c2ccc(Cl)cc2)(c2cncnc2)O)c(cccc1)Cl	FALSE	FALSE	FALSE		0	FALSE	0		FALSE	0		FALSE	0	FALSE	0		No alert found	FALSE	0	No alert found	FALSE	0		No alert found	FALSE	0	No alert found	FALSE	0
Fenazaquin	RF-0175-001-PPP	n1cnc2ccccc2c1OCCc1ccc(C(C)(C)C)cc1	FALSE	FALSE	FALSE		0	FALSE	0		FALSE	0		FALSE	0	FALSE	0		No alert found	FALSE	0	No alert found	FALSE	0		No alert found	FALSE	0	No alert found	FALSE	0
Fenbuconazole	RF-0176-001-PPP	c1cc(Cl)ccc1CC[C@@](C#N)(c1ccccc1)Cn1ncnc1	FALSE	FALSE	FALSE		0	FALSE	0		FALSE	0		FALSE	0	FALSE	0		H-acceptor-path3-H-acceptor	TRUE	1	No alert found	FALSE	0		No alert found	FALSE	0	No alert found	FALSE	0
Fenchlorazol-Ethyl	RF-0673-001-PPP	CCOC(=O)c1nc(n(n1)c2ccc(Cl)cc2Cl)C(Cl)(Cl)Cl	FALSE	FALSE	FALSE		1	TRUE	1		FALSE	0		FALSE	0	FALSE	0		H-acceptor-path3-H-acceptor	TRUE	1	No alert found	FALSE	0		No alert found	FALSE	0	No alert found	FALSE	0
Fenhexamid	RF-0179-001-PPP	C1CCCC(C1)(C)C(=O)Nc1ccc(c(c1Cl)Cl)O	FALSE	FALSE	FALSE		0	FALSE	0		FALSE	0		FALSE	0	FALSE	0		No alert found	FALSE	0	No alert found	FALSE	0		No alert found	FALSE	0	No alert found	FALSE	0
Fenitrothion	RF-0180-001-PPP	c1(OP(OC)(OC)=S)cc(c([N+](=O)[O-])cc1)C	TRUE	TRUE	TRUE		2	TRUE	1	1	TRUE	1	1	TRUE	1	TRUE	1		Nitro-aromatic	TRUE	1	Nitro-aromatic	TRUE	1		SN2 >> Alkylation >> Alkylphosphates, Alkylthiophosphates and Alkylphosphonates	TRUE	1	SN2 >> Alkylation >> Alkylphosphates, Alkylthiophosphates and Alkylphosphonates	TRUE	1
Fenoxaprop-P	RF-0181-001-PPP	c1(nc2ccc(cc2o1)Cl)Oc1ccc(O[C@@H](C(=O)O)C)cc1	FALSE	FALSE	FALSE		0	FALSE	0		FALSE	0		FALSE	0	FALSE	0		H-acceptor-path3-H-acceptor	TRUE	1	No alert found	FALSE	0		No alert found	FALSE	0	No alert found	FALSE	0
Fenoxycarb	RF-0182-001-PPP	c1(Oc2ccccc2)ccc(OCCNC(OCC)=O)cc1	FALSE	FALSE	FALSE		0	FALSE	0		FALSE	0		FALSE	0	FALSE	0		Alkyl carbamate and thiocarbamate; 1-phenoxy-benzene; H-acceptor-path3-H-acceptor	TRUE	1	Alkyl carbamate and thiocarbamate	TRUE	1		No alert found	FALSE	0	No alert found	FALSE	0
Fenpropathrin	RF-0183-001-PPP	CC1(C(C1(C)C)C(=O)OC(C#N)c2cccc(c2)Oc3ccccc3)C	FALSE	FALSE	FALSE		0	FALSE	0		FALSE	0		FALSE	0	FALSE	0		1-phenoxy-benzene; H-acceptor-path3-H-acceptor	TRUE	1	No alert found	FALSE	0		No alert found	FALSE	0	No alert found	FALSE	0
Fenpropidin	RF-0184-001-PPP	c1cc(C(C)(C)C)ccc1C[C@@H](C)CN1CCCCC1	FALSE	FALSE	FALSE		0	FALSE	0		FALSE	0		FALSE	0	FALSE	0		No alert found	FALSE	0	No alert found	FALSE	0		No alert found	FALSE	0	No alert found	FALSE	0
Fenpropimorph	RF-0185-001-PPP	C[C@@H]1CN(C[C@@H](O1)C)CC(C)Cc2ccc(cc2)C(C)(C)C	FALSE	FALSE	FALSE		0	FALSE	0		FALSE	0		FALSE	0	FALSE	0		H-acceptor-path3-H-acceptor	TRUE	1	No alert found	FALSE	0		No alert found	FALSE	0	No alert found	FALSE	0
Fenpyroximate	RF-0186-001-PPP	c1(C)nn(c(c1\C=N\OCc1ccc(cc1)C(OC(C)(C)C)=O)Oc1ccccc1)C	FALSE	FALSE	FALSE		0	FALSE	0		FALSE	0		FALSE	0	FALSE	0		H-acceptor-path3-H-acceptor	TRUE	1	No alert found	FALSE	0		No alert found	FALSE	0	No alert found	FALSE	0
Fenthion (RD)	RF-0187-001-PPP	c1(OP(OC)(OC)=S)cc(c(SC)cc1)C	TRUE	TRUE	FALSE		1	TRUE	1		FALSE	0		FALSE	0	FALSE	0		No alert found	FALSE	0	No alert found	FALSE	0		SN2 >> Alkylation >> Alkylphosphates, Alkylthiophosphates and Alkylphosphonates	TRUE	1	SN2 >> Alkylation >> Alkylphosphates, Alkylthiophosphates and Alkylphosphonates	TRUE	1
Fenvalerate (sum of RR, SS, RS and SR isomers)	RF-0690-006-PPP	CC(C)[C@H](c1ccc(cc1)Cl)C(=O)O[C@@H](C#N)c2cccc(c2)Oc3ccccc3	FALSE	FALSE	FALSE		0	FALSE	0		FALSE	0		FALSE	0	FALSE	0		1-phenoxy-benzene; H-acceptor-path3-H-acceptor	TRUE	1	No alert found	FALSE	0		No alert found	FALSE	0	No alert found	FALSE	0
Fipronil (RD)	RF-0192-001-PPP	Clc1cc(C(F)(F)F)cc(Cl)c1n1c(N)c([S@@](=O)C(F)(F)F)c(C#N)n1	FALSE	FALSE	FALSE		0	FALSE	0		FALSE	0		FALSE	0	FALSE	0		Primary aromatic amine, hydroxyl amine and its derived esters; H-acceptor-path3-H-acceptor	TRUE	1	Primary aromatic amine,hydroxyl amine and its derived esters	TRUE	1		No alert found	FALSE	0	No alert found	FALSE	0
Flazasulfuron	RF-0193-001-PPP	n1cccc(C(F)(F)F)c1S(=O)(=O)NC(=O)Nc1nc(OC)cc(OC)n1	FALSE	FALSE	FALSE		0	FALSE	0		FALSE	0		FALSE	0	FALSE	0		H-acceptor-path3-H-acceptor	TRUE	1	No alert found	FALSE	0		No alert found	FALSE	0	No alert found	FALSE	0
Flonicamid (RD)	RF-0194-001-PPP	c1c(c(ccn1)C(F)(F)F)C(NCC#N)=O	FALSE	FALSE	FALSE		0	FALSE	0		FALSE	0		FALSE	0	FALSE	0		H-acceptor-path3-H-acceptor	TRUE	1	No alert found	FALSE	0		No alert found	FALSE	0	No alert found	FALSE	0
Florasulam	RF-0195-001-PPP	n1n2c(ncc(c2nc1S(Nc1c(cccc1F)F)(=O)=O)F)OC	FALSE	FALSE	FALSE		0	FALSE	0		FALSE	0		FALSE	0	FALSE	0		H-acceptor-path3-H-acceptor	TRUE	1	No alert found	FALSE	0		No alert found	FALSE	0	No alert found	FALSE	0
Fluazifop (free acid)	RF-0698-001-PPP	CC(Oc1ccc(Oc2ccc(cn2)C(F)(F)F)cc1)C(=O)O	FALSE	FALSE	FALSE		0	FALSE	0		FALSE	0		FALSE	0	FALSE	0		H-acceptor-path3-H-acceptor	TRUE	1	No alert found	FALSE	0		No alert found	FALSE	0	No alert found	FALSE	0
Fluazinam	RF-0198-001-PPP	n1cc(C(F)(F)F)cc(Cl)c1Nc1c([N+]([O-])=O)c(Cl)c(C(F)(F)F)cc1[N+]([O-])=O	TRUE	FALSE	TRUE		1	TRUE	1	1	TRUE	1	1	TRUE	1	TRUE	1		H-acceptor-path3-H-acceptor	TRUE	1	No alert found	FALSE	0		No alert found	FALSE	0	No alert found	FALSE	0
Flubendiamide	RF-0199-001-PPP	Cc1cc(ccc1NC(=O)c2cccc(I)c2C(=O)NC(C)(C)CS(=O)(=O)C)C(F)(C(F)(F)F)C(F)(F)F	FALSE	FALSE	FALSE		0	FALSE	0		FALSE	0		FALSE	0	FALSE	0		H-acceptor-path3-H-acceptor	TRUE	1	No alert found	FALSE	0		No alert found	FALSE	0	No alert found	FALSE	0
Fludioxonil	RF-0202-001-PPP	C1(Oc2c(cccc2O1)c1c(c[nH]c1)C#N)(F)F	FALSE	FALSE	FALSE		0	FALSE	0		FALSE	0		FALSE	0	FALSE	0		H-acceptor-path3-H-acceptor	TRUE	1	No alert found	FALSE	0		No alert found	FALSE	0	No alert found	FALSE	0
Flufenacet (RD)	RF-0203-001-PPP	c1(sc(OCC(N(c2ccc(cc2)F)C(C)C)=O)nn1)C(F)(F)F	FALSE	FALSE	FALSE		0	FALSE	0		FALSE	0		FALSE	0	FALSE	0		H-acceptor-path3-H-acceptor	TRUE	1	No alert found	FALSE	0		No alert found	FALSE	0	No alert found	FALSE	0
Flufenoxuron	RF-0204-001-PPP	c1cc(c(c(c1)F)C(=O)NC(=O)Nc2ccc(cc2F)Oc3ccc(cc3Cl)C(F)(F)F)F	FALSE	FALSE	FALSE		0	FALSE	0		FALSE	0		FALSE	0	FALSE	0		1-phenoxy-benzene; H-acceptor-path3-H-acceptor	TRUE	1	No alert found	FALSE	0		No alert found	FALSE	0	No alert found	FALSE	0
Flumetralin	RF-0706-001-PPP	c1(c(cc(C(F)(F)F)cc1[N+](=O)[O-])[N+](=O)[O-])N(Cc1c(cccc1Cl)F)CC	TRUE	TRUE	TRUE		1	TRUE	1	1	TRUE	1	1	TRUE	1	TRUE	1		Nitro-aromatic; H-acceptor-path3-H-acceptor	TRUE	1	Nitro-aromatic	TRUE	1		No alert found	FALSE	0	No alert found	FALSE	0
Flumioxazine	RF-0206-001-PPP	Fc1cc2OCC(=O)N(CC#C)c2cc1N1C(=O)C2=C(CCCC2)C1=O	FALSE	FALSE	FALSE		0	FALSE	0		FALSE	0		FALSE	0	FALSE	0		alpha,beta-unsaturated carbonyls; H-acceptor-path3-H-acceptor	TRUE	1	alpha,beta-unsaturated carbonyls	TRUE	1		No alert found	FALSE	0	No alert found	FALSE	0
Fluometuron	RF-0207-001-PPP	CN(C)C(=O)Nc1cccc(c1)C(F)(F)F	FALSE	FALSE	FALSE		0	FALSE	0		FALSE	0		FALSE	0	FALSE	0		No alert found	FALSE	0	No alert found	FALSE	0		No alert found	FALSE	0	No alert found	FALSE	0
Fluopicolide	RF-0208-001-PPP	C(F)(F)(c1cc(c(CNC(c2c(cccc2Cl)Cl)=O)nc1)Cl)F	FALSE	FALSE	FALSE		0	FALSE	0		FALSE	0		FALSE	0	FALSE	0		H-acceptor-path3-H-acceptor	TRUE	1	No alert found	FALSE	0		No alert found	FALSE	0	No alert found	FALSE	0
Fluopyram	RF-1071-001-PPP	c1ccc(c(c1)C(=O)NCCc2c(cc(cn2)C(F)(F)F)Cl)C(F)(F)F	FALSE	FALSE	FALSE		0	FALSE	0		FALSE	0		FALSE	0	FALSE	0		No alert found	FALSE	0	No alert found	FALSE	0		No alert found	FALSE	0	No alert found	FALSE	0
Fluoranthene	RF-00000066-ORG	c12c3c(cccc3)Cc2ccc2c1cccc2	FALSE	FALSE	FALSE		0	FALSE	0		FALSE	0		FALSE	0	FALSE	0		Polycyclic Aromatic Hydrocarbons	TRUE	1	Polycyclic Aromatic Hydrocarbons	TRUE	1		No alert found	FALSE	0	No alert found	FALSE	0
Fluorene	RF-00000060-ORG	c12c3c(cccc3)Cc1cccc2	FALSE	FALSE	FALSE		0	FALSE	0		FALSE	0		FALSE	0	FALSE	0		Polycyclic Aromatic Hydrocarbons	TRUE	1	Polycyclic Aromatic Hydrocarbons	TRUE	1		No alert found	FALSE	0	No alert found	FALSE	0
Fluoxastrobin	RF-0211-001-PPP	CO/N=C(\c1ccccc1Oc2c(c(ncn2)Oc3ccccc3Cl)F)/C4=NOCCO4	FALSE	FALSE	FALSE		0	FALSE	0		FALSE	0		FALSE	0	FALSE	0		H-acceptor-path3-H-acceptor	TRUE	1	No alert found	FALSE	0		No alert found	FALSE	0	No alert found	FALSE	0
Flupyrsulfuron-methyl	RF-0212-001-PPP	COC1=CC(=NC(=N1)NC(=O)NS(=O)(=O)C2=C(C=CC(=N2)C(F)(F)F)C(=O)OC)OC	FALSE	FALSE	FALSE		0	FALSE	0		FALSE	0		FALSE	0	FALSE	0		H-acceptor-path3-H-acceptor	TRUE	1	No alert found	FALSE	0		No alert found	FALSE	0	No alert found	FALSE	0
Fluquinconazole	RF-0213-001-PPP	C1=CC2=C(C=C1F)C(=O)N(C(=N2)N3C=NC=N3)C4=C(C=C(C=C4)Cl)Cl	FALSE	FALSE	FALSE		0	FALSE	0		FALSE	0		FALSE	0	FALSE	0		H-acceptor-path3-H-acceptor	TRUE	1	No alert found	FALSE	0		No alert found	FALSE	0	No alert found	FALSE	0
Fluridone	RF-0718-001-PPP	CN1C=C(C(=O)C(=C1)C2=CC(=CC=C2)C(F)(F)F)C3=CC=CC=C3	TRUE	FALSE	TRUE		0	FALSE	0	1	TRUE	1		FALSE	0	TRUE	1		H-acceptor-path3-H-acceptor	TRUE	1	No alert found	FALSE	0		No alert found	FALSE	0	No alert found	FALSE	0
Flurochloridone	RF-0214-001-PPP	c1ccc(C(F)(F)F)cc1N1C(=O)[C@@H](Cl)[C@@H](CCl)C1	TRUE	TRUE	TRUE		1	TRUE	1	2	TRUE	1		FALSE	0	TRUE	1		Aliphatic halogen	TRUE	1	Aliphatic halogens	TRUE	1		No alert found	FALSE	0	No alert found	FALSE	0
Fluroxypyr	RF-0215-003-PPP	c1(c(c(c(Cl)c(n1)F)N)Cl)OCC(O)=O	FALSE	FALSE	FALSE		0	FALSE	0		FALSE	0		FALSE	0	FALSE	0		H-acceptor-path3-H-acceptor	TRUE	1	No alert found	FALSE	0		No alert found	FALSE	0	No alert found	FALSE	0
Flurtamone	RF-0217-001-PPP	CNC1=C(C(=O)C(O1)c2ccccc2)c3cccc(c3)C(F)(F)F	FALSE	FALSE	FALSE		0	FALSE	0		FALSE	0		FALSE	0	FALSE	0		alpha,beta-unsaturated carbonyls; H-acceptor-path3-H-acceptor	TRUE	1	alpha,beta-unsaturated carbonyls	TRUE	1		No alert found	FALSE	0	No alert found	FALSE	0
Flusilazole	RF-0218-001-PPP	n1(cncn1)C[Si](c1ccc(F)cc1)(C)c1ccc(cc1)F	FALSE	FALSE	FALSE		0	FALSE	0		FALSE	0		FALSE	0	FALSE	0		H-acceptor-path3-H-acceptor	TRUE	1	No alert found	FALSE	0		No alert found	FALSE	0	No alert found	FALSE	0
Fluthiacet-Methyl	RF-0720-001-PPP	COC(=O)CSC1=C(C=C(C(=C1)N=C2N3CCCCN3C(=O)S2)F)Cl	FALSE	FALSE	FALSE		0	FALSE	0		FALSE	0		FALSE	0	FALSE	0		H-acceptor-path3-H-acceptor	TRUE	1	No alert found	FALSE	0		No alert found	FALSE	0	No alert found	FALSE	0
Flutolanil	RF-0219-001-PPP	CC(C)Oc1cccc(c1)NC(=O)c2ccccc2C(F)(F)F	FALSE	FALSE	FALSE		0	FALSE	0		FALSE	0		FALSE	0	FALSE	0		No alert found	FALSE	0	No alert found	FALSE	0		No alert found	FALSE	0	No alert found	FALSE	0
Flutriafol	RF-0220-001-PPP	c1ccc(c(c1)C(Cn2cncn2)(c3ccc(cc3)F)O)F	FALSE	FALSE	FALSE		0	FALSE	0		FALSE	0		FALSE	0	FALSE	0		H-acceptor-path3-H-acceptor	TRUE	1	No alert found	FALSE	0		No alert found	FALSE	0	No alert found	FALSE	0
Folpet	RF-0221-001-PPP	c1ccc2c(c1)C(=O)N(C2=O)SC(Cl)(Cl)Cl	TRUE	TRUE	TRUE		1	TRUE	1	1	TRUE	1		FALSE	0	TRUE	1		H-acceptor-path3-H-acceptor	TRUE	1	No alert found	FALSE	0		SN2 >> Nucleophilic substitution at sp3 Carbon atom >> Haloalkanes Containing Heteroatom; SN2 >> Alkylation, nucleophilic substitution at sp3-carbon atom >> Haloalkanes Containing Heteroatom; SN2 >> Nucleophilic substitution at sp3 carbon atom after thiol	TRUE	1	SN2 >> Nucleophilic substitution at sp3 Carbon atom >> Haloalkanes Containing Heteroatom; SN2 >> Alkylation, nucleophilic substitution at sp3-carbon atom >> Haloalkanes Containing Heteroatom; SN2 >> Nucleophilic substitution at sp3 carbon atom after thiol	TRUE	1
Fonofos	RF-0724-001-PPP	P(=S)(Sc1ccccc1)(OCC)CC	FALSE	FALSE	FALSE		0	FALSE	0		FALSE	0		FALSE	0	FALSE	0		No alert found	FALSE	0	No alert found	FALSE	0		No alert found	FALSE	0	No alert found	FALSE	0
Foramsulfuron	RF-0222-001-PPP	CN(C)C(=O)c1ccc(cc1S(=O)(=O)NC(=O)Nc2nc(cc(n2)OC)OC)NC=O	FALSE	FALSE	FALSE		0	FALSE	0		FALSE	0		FALSE	0	FALSE	0		Aromatic N-acyl amine; H-acceptor-path3-H-acceptor	TRUE	1	Aromatic N-acyl amine	TRUE	1		No alert found	FALSE	0	No alert found	FALSE	0
Forchlorfenuron	RF-0196-001-PPP	c1c(Cl)nccc1NC(=O)Nc1ccccc1	FALSE	FALSE	FALSE		0	FALSE	0		FALSE	0		FALSE	0	FALSE	0		No alert found	FALSE	0	No alert found	FALSE	0		No alert found	FALSE	0	No alert found	FALSE	0
Formetanate(RD)	RF-0223-001-PPP	c1(cc(ccc1)\N=C/N(C)C)OC(NC)=O	FALSE	FALSE	FALSE		0	FALSE	0	1	TRUE	1		FALSE	0	TRUE	1		No alert found	FALSE	0	No alert found	FALSE	0		No alert found	FALSE	0	No alert found	FALSE	0
Fosetyl-Al (RD)	RF-0225-001-PPP	O[P@@](=O)OCC	FALSE	FALSE	FALSE		0	FALSE	0		FALSE	0		FALSE	0	FALSE	0		No alert found	FALSE	0	No alert found	FALSE	0		No alert found	FALSE	0	No alert found	FALSE	0
Fosthiazate	RF-0226-001-PPP	O=[P@@](OCC)(S[C@@H](C)CC)N1C(=O)SCC1	FALSE	FALSE	FALSE		0	FALSE	0		FALSE	0		FALSE	0	FALSE	0		H-acceptor-path3-H-acceptor	TRUE	1	No alert found	FALSE	0		No alert found	FALSE	0	No alert found	FALSE	0
Fuberidazole	RF-0227-001-PPP	c1ccc2c(c1)[nH]c(n2)c3ccco3	FALSE	FALSE	FALSE		0	FALSE	0		FALSE	0		FALSE	0	FALSE	0		H-acceptor-path3-H-acceptor	TRUE	1	No alert found	FALSE	0		No alert found	FALSE	0	No alert found	FALSE	0
Fumonisin B1	RF-00000177-TOX	O([C@@H]([C@H](OC(C[C@H](CC(O)=O)C(O)=O)=O)C[C@@H](C[C@H](CCCC[C@H](C[C@@H]([C@H](C)N)O)O)O)C)[C@H](CCCC)C)C(C[C@H](CC(O)=O)C(O)=O)=O	FALSE	FALSE	FALSE		0	FALSE	0		FALSE	0		FALSE	0	FALSE	0		H-acceptor-path3-H-acceptor	TRUE	1	No alert found	FALSE	0		No alert found	FALSE	0	No alert found	FALSE	0
Fumonisin B2	RF-00000178-TOX	O([C@@H]([C@@H](OC(C[C@@H](CC(O)=O)C(O)=O)=O)C[C@@H](CCCCCC[C@@H](C[C@@H]([C@@H](C)N)O)O)C)[C@@H](CCCC)C)C(C[C@@H](CC(O)=O)C(O)=O)=O	FALSE	FALSE	FALSE		0	FALSE	0		FALSE	0		FALSE	0	FALSE	0		H-acceptor-path3-H-acceptor	TRUE	1	No alert found	FALSE	0		No alert found	FALSE	0	No alert found	FALSE	0
Furan	RF-00000073-ORG	c1ccoc1	FALSE	FALSE	FALSE		1	TRUE	1	1	TRUE	1		FALSE	0	TRUE	1		No alert found	FALSE	0	No alert found	FALSE	0		No alert found	FALSE	0	No alert found	FALSE	0
Glufosinate-ammonium (RD)	RF-0232-001-PPP	P(=O)(CCC(C(=O)O)N)(C)O	FALSE	FALSE	FALSE		0	FALSE	0		FALSE	0		FALSE	0	FALSE	0		H-acceptor-path3-H-acceptor	TRUE	1	No alert found	FALSE	0		No alert found	FALSE	0	No alert found	FALSE	0
Glyphosate	RF-1020-001-PPP	C(C(=O)O)NCP(=O)(O)O	FALSE	FALSE	FALSE		0	FALSE	0		FALSE	0		FALSE	0	FALSE	0		H-acceptor-path3-H-acceptor	TRUE	1	No alert found	FALSE	0		No alert found	FALSE	0	No alert found	FALSE	0
Halofenozide	RF-0733-001-PPP	CC(C)(C)N(NC(=O)c1ccc(Cl)cc1)C(=O)c2ccccc2	FALSE	FALSE	FALSE		0	FALSE	0		FALSE	0		FALSE	0	FALSE	0		Hydrazine; H-acceptor-path3-H-acceptor	TRUE	1	Hydrazine	TRUE	1		No alert found	FALSE	0	No alert found	FALSE	0
Haloxyfop including haloxyfop-R (RD)	RF-0235-001-PPP	C[C@H](C(=O)O)Oc1ccc(cc1)Oc2c(cc(cn2)C(F)(F)F)Cl	FALSE	FALSE	FALSE		0	FALSE	0		FALSE	0		FALSE	0	FALSE	0		H-acceptor-path3-H-acceptor	TRUE	1	No alert found	FALSE	0		No alert found	FALSE	0	No alert found	FALSE	0
Hexaconazole	RF-0241-001-PPP	CCCCC(Cn1cncn1)(c2ccc(cc2Cl)Cl)O	FALSE	FALSE	FALSE		0	FALSE	0		FALSE	0		FALSE	0	FALSE	0		H-acceptor-path3-H-acceptor	TRUE	1	No alert found	FALSE	0		No alert found	FALSE	0	No alert found	FALSE	0
Hexazinone	RF-0739-001-PPP	CN1C(=NC(=O)N(C1=O)C2CCCCC2)N(C)C	FALSE	FALSE	FALSE		0	FALSE	0		FALSE	0		FALSE	0	FALSE	0		H-acceptor-path3-H-acceptor	TRUE	1	No alert found	FALSE	0		No alert found	FALSE	0	No alert found	FALSE	0
Hexythiazox	RF-0242-001-PPP	c1c(ccc(c1)[C@H]1[C@@H](N(C(=O)S1)C(=O)NC1CCCCC1)C)Cl	FALSE	FALSE	FALSE		0	FALSE	0		FALSE	0		FALSE	0	FALSE	0		H-acceptor-path3-H-acceptor	TRUE	1	No alert found	FALSE	0		No alert found	FALSE	0	No alert found	FALSE	0
HT-2 toxin	RF-00000162-TOX	CC1=C[C@@H]2[C@](C[C@@H]1OC(=O)CC(C)C)([C@]3([C@@H]([C@H]([C@H]([C@@]34CO4)O2)O)O)C)COC(=O)C	TRUE	TRUE	TRUE		1	TRUE	1	1	TRUE	1	1	TRUE	1	TRUE	1		Epoxides and aziridines; H-acceptor-path3-H-acceptor	TRUE	1	Epoxides and aziridines	TRUE	1		No alert found	FALSE	0	No alert found	FALSE	0
Hydroxymethylfurfural	RF-00000379-ORG	c1cc(oc1CO)C=O	TRUE	TRUE	TRUE		1	TRUE	1	1	TRUE	1		FALSE	0	TRUE	1		Simple aldehyde; H-acceptor-path3-H-acceptor	TRUE	1	Simple aldehyde	TRUE	1		No alert found	FALSE	0	No alert found	FALSE	0
Hymexazol	RF-0245-001-PPP	CC1=CC(=O)NO1	FALSE	FALSE	FALSE		0	FALSE	0		FALSE	0		FALSE	0	FALSE	0		alpha,beta-unsaturated carbonyls; H-acceptor-path3-H-acceptor	TRUE	1	alpha,beta-unsaturated carbonyls; H-acceptor-path3-H-acceptor	TRUE	1		No alert found	FALSE	0	No alert found	FALSE	0
Imazalil	RF-0246-001-PPP	C=CCOC(CN1C=CN=C1)c1ccc(Cl)cc1Cl	TRUE	FALSE	TRUE		0	FALSE	0	1	TRUE	1		FALSE	0	TRUE	1		H-acceptor-path3-H-acceptor	TRUE	1	No alert found	FALSE	0		No alert found	FALSE	0	No alert found	FALSE	0
Imazamox	RF-0247-001-PPP	c1(ncc(cc1C(=O)O)COC)C1=NC(=O)C(N1)(C)C(C)C	FALSE	FALSE	FALSE		0	FALSE	0		FALSE	0		FALSE	0	FALSE	0		H-acceptor-path3-H-acceptor	TRUE	1	No alert found	FALSE	0		No alert found	FALSE	0	No alert found	FALSE	0
Imazaquin	RF-0248-001-PPP	c1(C2=N[C@@](C(C)C)(C)C(N2)=O)c(cc2ccccc2n1)C(O)=O	FALSE	FALSE	FALSE		0	FALSE	0		FALSE	0		FALSE	0	FALSE	0		H-acceptor-path3-H-acceptor	TRUE	1	No alert found	FALSE	0		No alert found	FALSE	0	No alert found	FALSE	0
Imazosulfuron	RF-0249-001-PPP	COc1cc(nc(n1)NC(=O)NS(=O)(=O)c2c(nc3n2cccc3)Cl)OC	FALSE	FALSE	FALSE		0	FALSE	0		FALSE	0		FALSE	0	FALSE	0		H-acceptor-path3-H-acceptor	TRUE	1	No alert found	FALSE	0		No alert found	FALSE	0	No alert found	FALSE	0
Imidacloprid	RF-0250-001-PPP	C1CN(C(=N1)N[N+](=O)[O-])CC2=CN=C(C=C2)Cl	TRUE	TRUE	TRUE		1	TRUE	1	1	TRUE	1	1	TRUE	1	TRUE	1		Aliphatic N-nitro group; H-acceptor-path3-H-acceptor	TRUE	1	Aliphatic N-nitro group	TRUE	1		No alert found	FALSE	0	No alert found	FALSE	0
Indenol-1,2,3,c,d-pyrene	RF-00000061-ORG	c12c3c4c5cccc4ccc3ccc2c2ccccc2c1c5	TRUE	TRUE	TRUE		1	TRUE	1	2	TRUE	1		FALSE	0	TRUE	1		Polycyclic Aromatic Hydrocarbons	TRUE	1	Polycyclic Aromatic Hydrocarbons	TRUE	1		SN2 >> Alkylation, direct acting epoxides and related after P450-mediated metabolic activation >> Polycyclic Aromatic Hydrocarbon and Naphthalenediimide Derivatives; SN1 >> Alkylation after metabolically formed carbenium ion species >> Polycyclic Aromatic	TRUE	1	SN2 >> Alkylation, direct acting epoxides and related after P450-mediated metabolic activation >> Polycyclic Aromatic Hydrocarbon and Naphthalenediimide Derivatives; SN1 >> Alkylation after metabolically formed carbenium ion species >> Polycyclic Aromatic	TRUE	1
Indoxacarb (sum of S and R)	RF-0251-001-PPP	COC(=O)C12Cc3cc(ccc3C1=NN(CO2)C(=O)N(c4ccc(cc4)OC(F)(F)F)C(=O)OC)Cl	FALSE	FALSE	FALSE		0	FALSE	0		FALSE	0		FALSE	0	FALSE	0		H-acceptor-path3-H-acceptor	TRUE	1	No alert found	FALSE	0		No alert found	FALSE	0	No alert found	FALSE	0
Iodosulfuron-methyl (RD)	RF-0252-001-PPP	CC1=NC(=NC(=N1)OC)NC(=O)NS(=O)(=O)C2=C(C=CC(=C2)I)C(=O)OC	FALSE	FALSE	FALSE		0	FALSE	0		FALSE	0		FALSE	0	FALSE	0		H-acceptor-path3-H-acceptor	TRUE	1	No alert found	FALSE	0		No alert found	FALSE	0	No alert found	FALSE	0
Ioxynil (RD)	RF-0253-001-PPP	c1(cc(c(O)c(c1)I)I)C#N	FALSE	FALSE	FALSE		0	FALSE	0		FALSE	0		FALSE	0	FALSE	0		No alert found	FALSE	0	No alert found	FALSE	0		No alert found	FALSE	0	No alert found	FALSE	0
Ipconazole	RF-0254-001-PPP	c1cc(Cl)ccc1C[C@@H]1CC[C@@H](C(C)C)[C@@]1(O)Cn1ncnc1	FALSE	FALSE	FALSE		0	FALSE	0		FALSE	0		FALSE	0	FALSE	0		H-acceptor-path3-H-acceptor	TRUE	1	No alert found	FALSE	0		No alert found	FALSE	0	No alert found	FALSE	0
Iprodione	RF-0255-001-PPP	CC(C)NC(=O)N1CC(=O)N(C1=O)c2cc(cc(c2)Cl)Cl	FALSE	FALSE	FALSE		0	FALSE	0		FALSE	0		FALSE	0	FALSE	0		H-acceptor-path3-H-acceptor	TRUE	1	No alert found	FALSE	0		No alert found	FALSE	0	No alert found	FALSE	0
Iprovalicarb	RF-0256-001-PPP	Cc1ccc(cc1)C(C)NC(=O)[C@@H](C(C)C)NC(=O)OC(C)C	FALSE	FALSE	FALSE		0	FALSE	0		FALSE	0		FALSE	0	FALSE	0		Alkyl carbamate and thiocarbamate; H-acceptor-path3-H-acceptor	TRUE	1	Alkyl carbamate and thiocarbamate	TRUE	1		No alert found	FALSE	0	No alert found	FALSE	0
Isoprocarb	RF-0762-001-PPP	CC(C)c1ccccc1OC(=O)NC	FALSE	FALSE	FALSE		0	FALSE	0	1	TRUE	1		FALSE	0	TRUE	1		No alert found	FALSE	0	No alert found	FALSE	0		No alert found	FALSE	0	No alert found	FALSE	0
Isoproturon	RF-0257-001-PPP	c1(ccc(C(C)C)cc1)NC(N(C)C)=O	FALSE	FALSE	FALSE		0	FALSE	0		FALSE	0		FALSE	0	FALSE	0		No alert found	FALSE	0	No alert found	FALSE	0		No alert found	FALSE	0	No alert found	FALSE	0
Isoxaben	RF-0258-001-PPP	o1nc(cc1NC(=O)c1c(cccc1OC)OC)C(CC)(CC)C	FALSE	FALSE	FALSE		0	FALSE	0		FALSE	0		FALSE	0	FALSE	0		1,3-dialkoxy-benzene; H-acceptor-path3-H-acceptor	TRUE	1	No alert found	FALSE	0		No alert found	FALSE	0	No alert found	FALSE	0
Isoxadifen-ethyl	RF-0765-001-PPP	CCOC(=O)C1=NOC(C1)(c2ccccc2)c3ccccc3	FALSE	FALSE	FALSE		0	FALSE	0		FALSE	0		FALSE	0	FALSE	0		H-acceptor-path3-H-acceptor	TRUE	1	No alert found	FALSE	0		No alert found	FALSE	0	No alert found	FALSE	0
Isoxaflutole and RPA 202248	RF-0259-001-PPP	c1(c(cno1)C(=O)c1ccc(cc1S(=O)(=O)C)C(F)(F)F)C1CC1	FALSE	FALSE	FALSE		0	FALSE	0		FALSE	0		FALSE	0	FALSE	0		H-acceptor-path3-H-acceptor	TRUE	1	No alert found	FALSE	0		No alert found	FALSE	0	No alert found	FALSE	0
Kresoxim-methyl	RF-0260-001-PPP	Cc1ccccc1OCc1ccccc1/C(=N\OC)C(=O)OC	FALSE	FALSE	FALSE		0	FALSE	0		FALSE	0		FALSE	0	FALSE	0		H-acceptor-path3-H-acceptor	TRUE	1	No alert found	FALSE	0		No alert found	FALSE	0	No alert found	FALSE	0
Lactofen	RF-0774-001-PPP	CCOC(=O)C(C)OC(=O)c1cc(Oc2ccc(cc2Cl)C(F)(F)F)ccc1[N+](=O)[O-]	TRUE	TRUE	TRUE		1	TRUE	1	1	TRUE	1	1	TRUE	1	TRUE	1		Nitro-aromatic; 1-phenoxy-benzene; H-acceptor-path3-H-acceptor	TRUE	1	Nitro-aromatic	TRUE	1		SN1 >> Nucleophilic attack after reduction and nitrenium ion formation >> Nitrobiphenyls and Bridged Nitrobiphenyls; Radical >> Radical mechanism via ROS formation (indirect) >> Nitrobiphenyls and Bridged Nitrobiphenyls	TRUE	1	SN1 >> Nucleophilic attack after reduction and nitrenium ion formation >> Nitrobiphenyls and Bridged Nitrobiphenyls; Radical >> Radical mechanism via ROS formation (indirect) >> Nitrobiphenyls and Bridged Nitrobiphenyls	TRUE	1
Lambda-Cyhalothrin	RF-0261-001-PPP	CC1([C@H]([C@H]1C(=O)OC(C#N)c2cccc(c2)Oc3ccccc3)/C=C(/C(F)(F)F)\Cl)C	FALSE	FALSE	FALSE		0	FALSE	0		FALSE	0		FALSE	0	FALSE	0		Monohaloalkene; 1-phenoxy-benzene; H-acceptor-path3-H-acceptor	TRUE	1	Monohaloalkene	TRUE	1		No alert found	FALSE	0	No alert found	FALSE	0
Lenacil	RF-0262-001-PPP	C1CCC(CC1)N2C(=O)C3=C(CCC3)NC2=O	FALSE	FALSE	FALSE		0	FALSE	0		FALSE	0		FALSE	0	FALSE	0		H-acceptor-path3-H-acceptor	TRUE	1	No alert found	FALSE	0		No alert found	FALSE	0	No alert found	FALSE	0
Linuron	RF-0264-001-PPP	CN(C(=O)Nc1ccc(c(c1)Cl)Cl)OC	FALSE	FALSE	FALSE		0	FALSE	0		FALSE	0		FALSE	0	FALSE	0		H-acceptor-path3-H-acceptor	TRUE	1	No alert found	FALSE	0		No alert found	FALSE	0	No alert found	FALSE	0
Lufenuron	RF-0265-001-PPP	c1cc(c(c(c1)F)C(=O)NC(=O)Nc2cc(c(cc2Cl)OC(C(C(F)(F)F)F)(F)F)Cl)F	FALSE	FALSE	FALSE		0	FALSE	0		FALSE	0		FALSE	0	FALSE	0		H-acceptor-path3-H-acceptor	TRUE	1	No alert found	FALSE	0		No alert found	FALSE	0	No alert found	FALSE	0
Malathion (RD)	RF-0266-001-PPP	CCOC(=O)CC(C(=O)OCC)SP(=S)(OC)OC	TRUE	TRUE	TRUE		1	TRUE	1	2	TRUE	1	1	TRUE	1	TRUE	1		H-acceptor-path3-H-acceptor	TRUE	1	No alert found	FALSE	0		No alert found	FALSE	0	SN2 >> Alkylation >> Alkylphosphates, Alkylthiophosphates and Alkylphosphonates	TRUE	1
Maleic hydrazide	RF-0267-001-PPP	C1=CC(=O)NNC1=O	FALSE	FALSE	FALSE		0	FALSE	0		FALSE	0		FALSE	0	FALSE	0		alpha,beta-unsaturated carbonyls; H-acceptor-path3-H-acceptor	TRUE	1	alpha,beta-unsaturated carbonyls; H-acceptor-path3-H-acceptor	TRUE	1		No alert found	FALSE	0	No alert found	FALSE	0
Mandipropamid	RF-0268-001-PPP	c1c(cc(c(OCC#C)c1)OC)CCNC([C@@H](c1ccc(cc1)Cl)OCC#C)=O	FALSE	FALSE	FALSE		0	FALSE	0		FALSE	0		FALSE	0	FALSE	0		H-acceptor-path3-H-acceptor	TRUE	1	No alert found	FALSE	0		No alert found	FALSE	0	No alert found	FALSE	0
MCPA and MCPB (RD)	RF-0271-004-PPP	c1(c(cc(Cl)cc1)C)OCC(O)=O	FALSE	FALSE	FALSE		0	FALSE	0		FALSE	0		FALSE	0	FALSE	0		H-acceptor-path3-H-acceptor	TRUE	1	No alert found	FALSE	0		No alert found	FALSE	0	No alert found	FALSE	0
Mecoprop and mecoprop-p and mecoprop	RF-0273-001-PPP	c1(c(cc(Cl)cc1)C)O[C@@H](C(O)=O)C	FALSE	FALSE	FALSE		0	FALSE	0		FALSE	0		FALSE	0	FALSE	0		H-acceptor-path3-H-acceptor	TRUE	1	No alert found	FALSE	0		No alert found	FALSE	0	No alert found	FALSE	0
Mepanipyrim	RF-0274-002-PPP	n1c(C#CC)cc(C)nc1Nc1ccccc1	FALSE	FALSE	FALSE		0	FALSE	0		FALSE	0		FALSE	0	FALSE	0		No alert found	FALSE	0	No alert found	FALSE	0		No alert found	FALSE	0	No alert found	FALSE	0
Mepiquat	RF-0275-001-PPP	C1CCCC[N+]1(C)C	FALSE	FALSE	FALSE		0	FALSE	0		FALSE	0		FALSE	0	FALSE	0		No alert found	FALSE	0	No alert found	FALSE	0		No alert found	FALSE	0	No alert found	FALSE	0
Meptyldinocap (RD)	RF-0276-001-PPP	CCCCCCC(C)c1cc(cc(c1OC(=O)/C=C/C)[N+](=O)[O-])[N+](=O)[O-]	TRUE	TRUE	TRUE		1	TRUE	1	3	TRUE	1	1	TRUE	1	TRUE	1		alpha,beta-unsaturated carbonyls; Nitro-aromatic; H-acceptor-path3-H-acceptor	TRUE	1	alpha,beta-unsaturated carbonyls; Nitro-aromatic	TRUE	1		SN1 >> Nucleophilic attack after reduction and nitrenium ion formation >> Polynitroarenes; Radical >> Radical mechanism via ROS formation (indirect) >> Polynitroarenes	TRUE	1	No alert found	FALSE	0
Mesosulfuron-methyl	RF-0278-003-PPP	c1(ccc(cc1S(=O)(=O)NC(=O)Nc1nc(cc(OC)n1)OC)CNS(=O)(=O)C)C(=O)OC	FALSE	FALSE	FALSE		0	FALSE	0		FALSE	0		FALSE	0	FALSE	0		H-acceptor-path3-H-acceptor	TRUE	1	No alert found	FALSE	0		No alert found	FALSE	0	No alert found	FALSE	0
Metaflumizone (RD)	RF-0280-001-PPP	C(=N/NC(Nc1ccc(cc1)OC(F)(F)F)=O)(\Cc1ccc(cc1)C#N)c1cc(C(F)(F)F)ccc1	FALSE	FALSE	FALSE		0	FALSE	0		FALSE	0		FALSE	0	FALSE	0		Hydrazine; H-acceptor-path3-H-acceptor	TRUE	1	Hydrazine	TRUE	1		No alert found	FALSE	0	No alert found	FALSE	0
Metalaxyl and metalaxyl-M (RD)	RF-0281-001-PPP	N(c1c(cccc1C)C)([C@@H](C(OC)=O)C)C(COC)=O	FALSE	FALSE	FALSE		0	FALSE	0		FALSE	0		FALSE	0	FALSE	0		H-acceptor-path3-H-acceptor	TRUE	1	No alert found	FALSE	0		No alert found	FALSE	0	No alert found	FALSE	0
Metaldehyde	RF-0282-001-PPP	C1(OC(OC(C)OC(O1)C)C)C	FALSE	FALSE	FALSE		0	FALSE	0	1	TRUE	1		FALSE	0	TRUE	1		No alert found	FALSE	0	No alert found	FALSE	0		No alert found	FALSE	0	No alert found	FALSE	0
Metamitron	RF-0284-001-PPP	CC1=NN=C(C(=O)N1N)C2=CC=CC=C2	TRUE	TRUE	TRUE		1	TRUE	1		FALSE	0		FALSE	0	FALSE	0		H-acceptor-path3-H-acceptor	TRUE	1	Hydrazine	TRUE	1		AN2	TRUE	1	AN2	TRUE	1
Metconazole	RF-0286-001-PPP	c1cc(Cl)ccc1C[C@@H]1CCC(C)(C)[C@@]1(O)Cn1ncnc1	FALSE	FALSE	FALSE		0	FALSE	0		FALSE	0		FALSE	0	FALSE	0		H-acceptor-path3-H-acceptor	TRUE	1	No alert found	FALSE	0		No alert found	FALSE	0	No alert found	FALSE	0
Methamidophos	RF-0289-001-PPP	P(=O)(OC)(SC)N	FALSE	FALSE	FALSE		0	FALSE	0		FALSE	0		FALSE	0	FALSE	0		No alert found	FALSE	0	No alert found	FALSE	0		No alert found	FALSE	0	No alert found	FALSE	0
Methidathion	RF-0290-001-PPP	P(SCn1c(sc(n1)OC)=O)(OC)(OC)=S	#N/A	#N/A	#N/A		1	TRUE	1		FALSE	0		FALSE	0	FALSE	0		#N/A	#N/A	#N/A	#N/A	#N/A	#N/A		#N/A	#N/A	#N/A	#N/A	#N/A	#N/A
Methiocarb (RD)	RF-0291-001-PPP	c1(cc(c(SC)c(c1)C)C)OC(NC)=O	FALSE	FALSE	FALSE		0	FALSE	0	1	TRUE	1		FALSE	0	TRUE	1		No alert found	FALSE	0	No alert found	FALSE	0		No alert found	FALSE	0	No alert found	FALSE	0
Methomyl and Thiodicarb (RD)	RF-0293-001-PPP	C(=N\OC(NC)=O)(\SC)C	FALSE	FALSE	FALSE		0	FALSE	0		FALSE	0		FALSE	0	FALSE	0		H-acceptor-path3-H-acceptor	TRUE	1	No alert found	FALSE	0		No alert found	FALSE	0	No alert found	FALSE	0
Methoxychlor	RF-0295-001-PPP	C(c1ccc(OC)cc1)(c1ccc(OC)cc1)C(Cl)(Cl)Cl	FALSE	FALSE	FALSE		0	FALSE	0		FALSE	0		FALSE	0	FALSE	0		No alert found	FALSE	0	No alert found	FALSE	0		No alert found	FALSE	0	No alert found	FALSE	0
Methoxyfenozide	RF-0296-001-PPP	C(=O)(c1c(c(ccc1)OC)C)NN(C(=O)c1cc(cc(c1)C)C)C(C)(C)C	FALSE	FALSE	FALSE		0	FALSE	0		FALSE	0		FALSE	0	FALSE	0		Hydrazine; H-acceptor-path3-H-acceptor	TRUE	1	Hydrazine	TRUE	1		No alert found	FALSE	0	No alert found	FALSE	0
Metobromuron	RF-0791-001-PPP	c1(NC(N(OC)C)=O)ccc(Br)cc1	FALSE	FALSE	FALSE		0	FALSE	0		FALSE	0		FALSE	0	FALSE	0		H-acceptor-path3-H-acceptor	TRUE	1	No alert found	FALSE	0		No alert found	FALSE	0	No alert found	FALSE	0
Metosulam	RF-0298-001-PPP	COc1cc(OC)n2nc(S(=O)(=O)Nc3c(Cl)c(C)ccc3Cl)nc2n1	FALSE	FALSE	FALSE		0	FALSE	0		FALSE	0		FALSE	0	FALSE	0		H-acceptor-path3-H-acceptor	TRUE	1	No alert found	FALSE	0		No alert found	FALSE	0	No alert found	FALSE	0
Metrafenone	RF-0299-001-PPP	Cc1cc(c(c(c1C(=O)c2c(c(ccc2OC)Br)C)OC)OC)OC	FALSE	FALSE	FALSE		0	FALSE	0		FALSE	0		FALSE	0	FALSE	0		1,3-dialkoxy-benzene; H-acceptor-path3-H-acceptor	TRUE	1	No alert found	FALSE	0		No alert found	FALSE	0	No alert found	FALSE	0
Metribuzin	RF-0300-001-PPP	CC(C)(C)C1=NN=C(N(C1=O)N)SC	TRUE	TRUE	TRUE		1	TRUE	1		FALSE	0		FALSE	0	FALSE	0		H-acceptor-path3-H-acceptor	TRUE	1	Hydrazine	TRUE	1		AN2	TRUE	1	AN2	TRUE	1
Metsulfuron-methyl	RF-0301-001-PPP	c1(c(cccc1)C(=O)OC)S(=O)(=O)NC(=O)Nc1nc(nc(n1)C)OC	FALSE	FALSE	FALSE		0	FALSE	0		FALSE	0		FALSE	0	FALSE	0		H-acceptor-path3-H-acceptor	TRUE	1	No alert found	FALSE	0		No alert found	FALSE	0	No alert found	FALSE	0
Molinate	RF-0304-001-PPP	N1(C(SCC)=O)CCCCCC1	FALSE	FALSE	FALSE		0	FALSE	0		FALSE	0		FALSE	0	FALSE	0		Alkyl carbamate and thiocarbamate	TRUE	1	Alkyl carbamate and thiocarbamate	TRUE	1		No alert found	FALSE	0	No alert found	FALSE	0
Monocrotophos	RF-0305-001-PPP	P(=O)(O/C(=C/C(=O)NC)C)(OC)OC	TRUE	TRUE	TRUE		0	FALSE	0		FALSE	0		FALSE	0	FALSE	0		Alkyl (C<5) or benzyl ester of sulphonic or phosphonic acid; alpha,beta-unsaturated carbonyls; H-acceptor-path3-H-acceptor	TRUE	1	Alkyl (C<5) or benzyl ester of sulphonic or phosphonic acid; alpha,beta-unsaturated carbonyls	TRUE	1		SN2 >> Alkylation >> Alkylphosphates, Alkylthiophosphates and Alkylphosphonates	TRUE	1	SN2 >> Alkylation >> Alkylphosphates, Alkylthiophosphates and Alkylphosphonates	TRUE	1
Myclobutanil	RF-0308-001-PPP	c1([C@@](Cn2cncn2)(CCCC)C#N)ccc(Cl)cc1	FALSE	FALSE	FALSE		0	FALSE	0		FALSE	0		FALSE	0	FALSE	0		H-acceptor-path3-H-acceptor	TRUE	1	No alert found	FALSE	0		No alert found	FALSE	0	No alert found	FALSE	0
Napropamide	RF-0309-001-PPP	c12c(OC(C(=O)N(CC)CC)C)cccc1cccc2	FALSE	FALSE	FALSE		0	FALSE	0		FALSE	0		FALSE	0	FALSE	0		H-acceptor-path3-H-acceptor	TRUE	1	No alert found	FALSE	0		No alert found	FALSE	0	No alert found	FALSE	0
Nicosulfuron	RF-0310-001-PPP	S(c1c(C(N(C)C)=O)cccn1)(NC(Nc1nc(OC)cc(n1)OC)=O)(=O)=O	FALSE	FALSE	FALSE		0	FALSE	0		FALSE	0		FALSE	0	FALSE	0		H-acceptor-path3-H-acceptor	TRUE	1	No alert found	FALSE	0		No alert found	FALSE	0	No alert found	FALSE	0
Nicotine	RF-0809-001-PPP	[C@H]1(c2cccnc2)N(CCC1)C	FALSE	FALSE	FALSE		0	FALSE	0		FALSE	0		FALSE	0	FALSE	0		No alert found	FALSE	0	No alert found	FALSE	0		No alert found	FALSE	0	No alert found	FALSE	0
Nitrapyrin	RF-0813-001-PPP	c1(nc(ccc1)Cl)C(Cl)(Cl)Cl	FALSE	FALSE	FALSE		1	TRUE	1		FALSE	0		FALSE	0	FALSE	0		No alert found	FALSE	0	No alert found	FALSE	0		No alert found	FALSE	0	No alert found	FALSE	0
Norflurazon	RF-0312-001-PPP	CNC1=C(C(=O)N(N=C1)C2=CC=CC(=C2)C(F)(F)F)Cl	FALSE	FALSE	FALSE		0	FALSE	0		FALSE	0		FALSE	0	FALSE	0		alpha,beta-unsaturated carbonyls; H-acceptor-path3-H-acceptor	TRUE	1	alpha,beta-unsaturated carbonyls; H-acceptor-path3-H-acceptor	TRUE	1		No alert found	FALSE	0	No alert found	FALSE	0
Ochratoxin A	RF-00000148-TOX	c12c(c(c(C(N[C@@H](Cc3ccccc3)C(O)=O)=O)cc1Cl)O)C(O[C@@H](C2)C)=O	FALSE	FALSE	FALSE		0	FALSE	0		FALSE	0		FALSE	0	FALSE	0		H-acceptor-path3-H-acceptor	TRUE	1	No alert found	FALSE	0		No alert found	FALSE	0	No alert found	FALSE	0
Oryzalin	RF-0316-001-PPP	c1(c(cc(S(N)(=O)=O)cc1[N+](=O)[O-])[N+](=O)[O-])N(CCC)CCC	TRUE	TRUE	TRUE		1	TRUE	1	1	TRUE	1	1	TRUE	1	TRUE	1		Nitro-aromatic; H-acceptor-path3-H-acceptor	TRUE	1	Nitro-aromatic	TRUE	1		SN1 >> Nucleophilic attack after reduction and nitrenium ion formation >> Nitroaniline Derivatives; SN1 >> Nucleophilic attack after reduction and nitrenium ion formation >> Polynitroarenes; Radical >> Radical mechanism via ROS formation (indirect) >> Nit	TRUE	1	No alert found	FALSE	0
Oxadiazon	RF-0318-001-PPP	CC(C)OC1=C(C=C(C(=C1)N2C(=O)OC(=N2)C(C)(C)C)Cl)Cl	FALSE	FALSE	FALSE		0	FALSE	0		FALSE	0		FALSE	0	FALSE	0		H-acceptor-path3-H-acceptor	TRUE	1	No alert found	FALSE	0		No alert found	FALSE	0	No alert found	FALSE	0
Oxadixyl	RF-0319-001-PPP	N(c1c(cccc1C)C)(N1C(OCC1)=O)C(COC)=O	FALSE	FALSE	FALSE		0	FALSE	0		FALSE	0		FALSE	0	FALSE	0		Hydrazine; H-acceptor-path3-H-acceptor	TRUE	1	Hydrazine	TRUE	1		No alert found	FALSE	0	No alert found	FALSE	0
Oxamyl	RF-0320-001-PPP	C(\C(N(C)C)=O)(=N/OC(NC)=O)SC	FALSE	FALSE	FALSE		0	FALSE	0		FALSE	0		FALSE	0	FALSE	0		H-acceptor-path3-H-acceptor	TRUE	1	No alert found	FALSE	0		No alert found	FALSE	0	No alert found	FALSE	0
Oxasulfuron	RF-0321-001-PPP	S(NC(Nc1nc(C)cc(n1)C)=O)(c1c(C(OC2COC2)=O)cccc1)(=O)=O	FALSE	FALSE	FALSE		0	FALSE	0		FALSE	0		FALSE	0	FALSE	0		H-acceptor-path3-H-acceptor	TRUE	1	No alert found	FALSE	0		No alert found	FALSE	0	No alert found	FALSE	0
Oxycarboxin	RF-0322-001-PPP	C=1(S(CCOC1C)(=O)=O)C(Nc1ccccc1)=O	FALSE	FALSE	FALSE		0	FALSE	0		FALSE	0		FALSE	0	FALSE	0		alpha,beta-unsaturated carbonyls; H-acceptor-path3-H-acceptor	TRUE	1	alpha,beta-unsaturated carbonyls	TRUE	1		No alert found	FALSE	0	No alert found	FALSE	0
Oxydemeton-methyl (RD)	RF-0323-001-PPP	CCS(=O)CCSP(=O)(OC)OC	TRUE	TRUE	TRUE		1	TRUE	1	1	TRUE	1	1	TRUE	1	TRUE	1		Alkyl (C<5) or benzyl ester of sulphonic or phosphonic acid	TRUE	1	Alkyl (C<5) or benzyl ester of sulphonic or phosphonic acid	TRUE	1		SN2 >> Alkylation >> Alkylphosphates, Alkylthiophosphates and Alkylphosphonates	TRUE	1	SN2 >> Alkylation >> Alkylphosphates, Alkylthiophosphates and Alkylphosphonates	TRUE	1
Oxyfluorfen	RF-0324-001-PPP	CCOc1cc(ccc1[N+](=O)[O-])Oc2ccc(cc2Cl)C(F)(F)F	TRUE	TRUE	TRUE		1	TRUE	1	1	TRUE	1	1	TRUE	1	TRUE	1		Nitro-aromatic; 1-phenoxy-benzene; H-acceptor-path3-H-acceptor	TRUE	1	Nitro-aromatic	TRUE	1		SN1 >> Nucleophilic attack after reduction and nitrenium ion formation >> Nitrobiphenyls and Bridged Nitrobiphenyls; SN1 >> Nucleophilic attack after reduction and nitrenium ion formation >> Nitrophenols, Nitrophenyl Ethers and Nitrobenzoic Acids; Radical	TRUE	1	SN1 >> Nucleophilic attack after reduction and nitrenium ion formation >> Nitrobiphenyls and Bridged Nitrobiphenyls; SN1 >> Nucleophilic attack after reduction and nitrenium ion formation >> Nitrophenols, Nitrophenyl Ethers and Nitrobenzoic Acids; Radical	TRUE	1
Paclobutrazol	RF-0325-001-PPP	CC(C)(C)[C@@H]([C@H](Cc1ccc(cc1)Cl)n2cncn2)O	FALSE	FALSE	FALSE		0	FALSE	0		FALSE	0		FALSE	0	FALSE	0		H-acceptor-path3-H-acceptor	TRUE	1	No alert found	FALSE	0		No alert found	FALSE	0	No alert found	FALSE	0
Parathion	RF-0327-001-PPP	P(Oc1ccc([N+](=O)[O-])cc1)(OCC)(OCC)=S	TRUE	TRUE	TRUE		2	TRUE	1	1	TRUE	1	1	TRUE	1	TRUE	1		Nitro-aromatic	TRUE	1	Nitro-aromatic	TRUE	1		SN2 >> Alkylation >> Alkylphosphates, Alkylthiophosphates and Alkylphosphonates	TRUE	1	SN2 >> Alkylation >> Alkylphosphates, Alkylthiophosphates and Alkylphosphonates	TRUE	1
Parathion-methyl (RD)	RF-0328-001-PPP	COP(=S)(OC)Oc1ccc(cc1)[N+](=O)[O-]	TRUE	TRUE	TRUE		2	TRUE	1	1	TRUE	1	1	TRUE	1	TRUE	1		Nitro-aromatic	TRUE	1	Nitro-aromatic	TRUE	1		SN2 >> Alkylation >> Alkylphosphates, Alkylthiophosphates and Alkylphosphonates	TRUE	1	SN2 >> Alkylation >> Alkylphosphates, Alkylthiophosphates and Alkylphosphonates	TRUE	1
Patulin	RF-00000157-TOX	C1=2C(=CC(O1)=O)[C@@H](OCC2)O	FALSE	FALSE	FALSE		0	FALSE	0		FALSE	0		FALSE	0	FALSE	0		alpha,beta-unsaturated carbonyls	TRUE	1	alpha,beta-unsaturated carbonyls	TRUE	1		No alert found	FALSE	0	No alert found	FALSE	0
Penconazole	RF-0329-001-PPP	CCCC(Cn1cncn1)c2ccc(cc2Cl)Cl	FALSE	FALSE	FALSE		0	FALSE	0		FALSE	0		FALSE	0	FALSE	0		H-acceptor-path3-H-acceptor	TRUE	1	No alert found	FALSE	0		No alert found	FALSE	0	No alert found	FALSE	0
Pencycuron	RF-0330-001-PPP	c1ccccc1NC(=O)N(C1CCCC1)Cc1ccc(Cl)cc1	FALSE	FALSE	FALSE		0	FALSE	0		FALSE	0		FALSE	0	FALSE	0		No alert found	FALSE	0	No alert found	FALSE	0		No alert found	FALSE	0	No alert found	FALSE	0
Pendimethalin	RF-0331-001-PPP	c1(c(c(c(C)cc1[N+](=O)[O-])C)[N+](=O)[O-])NC(CC)CC	TRUE	FALSE	TRUE		1	TRUE	1	1	TRUE	1	1	TRUE	1	TRUE	1		H-acceptor-path3-H-acceptor	TRUE	1	No alert found	FALSE	0		No alert found	FALSE	0	No alert found	FALSE	0
Penoxsulam	RF-0332-001-PPP	c1(ncc(c2nc(nn12)NS(=O)(=O)c1c(cccc1C(F)(F)F)OCC(F)F)OC)OC	TRUE	FALSE	TRUE		0	FALSE	0		FALSE	0		FALSE	0	FALSE	0		H-acceptor-path3-H-acceptor	TRUE	1	No alert found	FALSE	0		SN2 >> Nucleophilic substitution at sp3 carbon atom after thiol (glutathione) conjugation >> Geminal Polyhaloalkane Derivatives; SN2 >> Acylation involving a leaving group after metabolic activation >> Geminal Polyhaloalkane Derivatives; Radical >> Radica	TRUE	1	SN2 >> Nucleophilic substitution at sp3 carbon atom after thiol (glutathione) conjugation >> Geminal Polyhaloalkane Derivatives; SN2 >> Acylation involving a leaving group after metabolic activation >> Geminal Polyhaloalkane Derivatives; Radical >> Radica	TRUE	1
Pentachlorophenol	RF-0839-001-PPP	c1(c(c(c(Cl)c(c1Cl)Cl)Cl)Cl)O	FALSE	FALSE	FALSE		0	FALSE	0	1	TRUE	1		FALSE	0	TRUE	1		No alert found	FALSE	0	No alert found	FALSE	0		No alert found	FALSE	0	No alert found	FALSE	0
Permethrin (RD)	RF-0842-001-PPP	CC1(C)C(C=C(Cl)Cl)C1C(=O)OCc2cccc(Oc3ccccc3)c2	FALSE	FALSE	FALSE		0	FALSE	0		FALSE	0		FALSE	0	FALSE	0		1-phenoxy-benzene	TRUE	1	No alert found	FALSE	0		No alert found	FALSE	0	No alert found	FALSE	0
Perylene	RF-00000069-ORG	c12c3c4c5c(ccc4)cccc5c1cccc2ccc3	TRUE	FALSE	TRUE		0	FALSE	0	1	TRUE	1		FALSE	0	TRUE	1		Polycyclic Aromatic Hydrocarbons	TRUE	1	Polycyclic Aromatic Hydrocarbons	TRUE	1		No alert found	FALSE	0	No alert found	FALSE	0
Pethoxamid	RF-0333-001-PPP	CCOCCN(C(=O)CCl)C(=C(C)C)c1ccccc1	TRUE	FALSE	TRUE		0	FALSE	0	1	TRUE	1		FALSE	0	TRUE	1		Aliphatic halogen; H-acceptor-path3-H-acceptor	TRUE	1	Aliphatic halogens	TRUE	1		No alert found	FALSE	0	No alert found	FALSE	0
Phenmedipham	RF-0334-001-PPP	Cc1cccc(c1)NC(=O)Oc2cccc(c2)NC(=O)OC	FALSE	FALSE	FALSE		0	FALSE	0		FALSE	0		FALSE	0	FALSE	0		No alert found	FALSE	0	No alert found	FALSE	0		No alert found	FALSE	0	No alert found	FALSE	0
Phenthoate	RF-0846-001-PPP	c1([C@@H](SP(OC)(OC)=S)C(OCC)=O)ccccc1	TRUE	TRUE	FALSE		1	TRUE	1	2	TRUE	1	1	TRUE	1	TRUE	1		No alert found	FALSE	0	No alert found	FALSE	0		No alert found	FALSE	0	SN2 >> Alkylation >> Alkylphosphates, Alkylthiophosphates and Alkylphosphonates	TRUE	1
Phorate (RD)	RF-0336-001-PPP	P(=S)(SCSCC)(OCC)OCC	TRUE	TRUE	FALSE		1	TRUE	1		FALSE	0		FALSE	0	FALSE	0		No alert found	FALSE	0	No alert found	FALSE	0		SN2 >> Alkylation >> Alkylphosphates, Alkylthiophosphates and Alkylphosphonates	TRUE	1	SN2 >> Alkylation >> Alkylphosphates, Alkylthiophosphates and Alkylphosphonates	TRUE	1
Phosalone	RF-0337-001-PPP	CCOP(=S)(OCC)SCN1C2=C(C=C(C=C2)Cl)OC1=O	TRUE	FALSE	TRUE		1	TRUE	1		FALSE	0		FALSE	0	FALSE	0		H-acceptor-path3-H-acceptor	TRUE	1	No alert found	FALSE	0		SN2	TRUE	1	No alert found	FALSE	0
Phosmet (RD)	RF-0338-001-PPP	c12c(C(=O)N(C1=O)CSP(OC)(OC)=S)cccc2	TRUE	TRUE	TRUE		1	TRUE	1		FALSE	0		FALSE	0	FALSE	0		H-acceptor-path3-H-acceptor	TRUE	1	No alert found	FALSE	0		SN2 >> Alkylation >> Alkylphosphates, Alkylthiophosphates and Alkylphosphonates	TRUE	1	SN2 >> Alkylation >> Alkylphosphates, Alkylthiophosphates and Alkylphosphonates	TRUE	1
Phoxim	RF-0342-001-PPP	P(O\N=C(\c1ccccc1)C#N)(OCC)(OCC)=S	FALSE	FALSE	FALSE		0	FALSE	0		FALSE	0		FALSE	0	FALSE	0		H-acceptor-path3-H-acceptor	TRUE	1	No alert found	FALSE	0		No alert found	FALSE	0	No alert found	FALSE	0
Picloram	RF-0343-001-PPP	c1(c(c(c(Cl)c(n1)Cl)N)Cl)C(O)=O	FALSE	FALSE	FALSE		0	FALSE	0		FALSE	0		FALSE	0	FALSE	0		H-acceptor-path3-H-acceptor	TRUE	1	No alert found	FALSE	0		No alert found	FALSE	0	No alert found	FALSE	0
Picolinafen	RF-0344-001-PPP	c1cc(cc(c1)Oc2cccc(n2)C(=O)Nc3ccc(cc3)F)C(F)(F)F	FALSE	FALSE	FALSE		0	FALSE	0		FALSE	0		FALSE	0	FALSE	0		H-acceptor-path3-H-acceptor	TRUE	1	No alert found	FALSE	0		No alert found	FALSE	0	No alert found	FALSE	0
Picoxystrobin	RF-0345-001-PPP	CO/C=C(\c1ccccc1COc2cccc(n2)C(F)(F)F)/C(=O)OC	FALSE	FALSE	FALSE		0	FALSE	0		FALSE	0		FALSE	0	FALSE	0		H-acceptor-path3-H-acceptor	TRUE	1	No alert found	FALSE	0		No alert found	FALSE	0	No alert found	FALSE	0
Pinoxaden	RF-0346-001-PPP	CCc1cc(C)cc(CC)c1C2=C(OC(=O)C(C)(C)C)N3CCOCCN3C2=O	FALSE	FALSE	FALSE		0	FALSE	0		FALSE	0		FALSE	0	FALSE	0		H-acceptor-path3-H-acceptor	TRUE	1	No alert found	FALSE	0		No alert found	FALSE	0	No alert found	FALSE	0
Pirimicarb	RF-0347-002-PPP	c1(nc(nc(c1C)C)N(C)C)OC(N(C)C)=O	FALSE	FALSE	FALSE		0	FALSE	0		FALSE	0		FALSE	0	FALSE	0		Aromatic mono- and dialkylamine; H-acceptor-path3-H-acceptor	TRUE	1	Aromatic mono-and dialkylamine	TRUE	1		No alert found	FALSE	0	No alert found	FALSE	0
Pirimiphos-methyl	RF-0348-001-PPP	c1(nc(N(CC)CC)nc(c1)C)OP(=S)(OC)OC	TRUE	TRUE	TRUE		1	TRUE	1		FALSE	0		FALSE	0	FALSE	0		Aromatic mono- and dialkylamine	TRUE	1	Aromatic mono-and dialkylamine	TRUE	1		SN2 >> Alkylation >> Alkylphosphates, Alkylthiophosphates and Alkylphosphonates	TRUE	1	SN2 >> Alkylation >> Alkylphosphates, Alkylthiophosphates and Alkylphosphonates	TRUE	1
Primisulfuron-Methyl	RF-0856-001-PPP	c1ccc(c(c1)S(=O)(=O)NC(=O)Nc1nc(cc(n1)OC(F)F)OC(F)F)C(=O)OC	FALSE	FALSE	FALSE		0	FALSE	0		FALSE	0		FALSE	0	FALSE	0		H-acceptor-path3-H-acceptor	TRUE	1	No alert found	FALSE	0		No alert found	FALSE	0	No alert found	FALSE	0
Prochloraz (RD)	RF-0349-001-PPP	C(CN(C(=O)n1cncc1)CCC)Oc1c(Cl)cc(cc1Cl)Cl	FALSE	FALSE	FALSE		0	FALSE	0		FALSE	0		FALSE	0	FALSE	0		H-acceptor-path3-H-acceptor	TRUE	1	No alert found	FALSE	0		No alert found	FALSE	0	No alert found	FALSE	0
Procymidone	RF-0350-001-PPP	C[C@@]12C[C@]1(C)C(=O)N(C2=O)c3cc(Cl)cc(Cl)c3	FALSE	FALSE	FALSE		0	FALSE	0		FALSE	0		FALSE	0	FALSE	0		H-acceptor-path3-H-acceptor	TRUE	1	No alert found	FALSE	0		No alert found	FALSE	0	No alert found	FALSE	0
Profenofos	RF-0351-001-PPP	c1(O[P@@](SCCC)(OCC)=O)c(cc(Br)cc1)Cl	FALSE	FALSE	FALSE		1	TRUE	1		FALSE	0		FALSE	0	FALSE	0		No alert found	FALSE	0	No alert found	FALSE	0		No alert found	FALSE	0	No alert found	FALSE	0
Profoxydim	RF-0859-001-PPP	CCCC(=NOCC(C)Oc1ccc(Cl)cc1)C2=C(O)CC(CC2=O)C3CCCSC3	FALSE	FALSE	FALSE		0	FALSE	0		FALSE	0		FALSE	0	FALSE	0		alpha,beta-unsaturated carbonyls; H-acceptor-path3-H-acceptor	TRUE	1	alpha,beta-unsaturated carbonyls	TRUE	1		No alert found	FALSE	0	No alert found	FALSE	0
Propamocarb (RD)	RF-0354-001-PPP	N(C(OCCC)=O)CCCN(C)C	FALSE	FALSE	FALSE		0	FALSE	0		FALSE	0		FALSE	0	FALSE	0		Alkyl carbamate and thiocarbamate	TRUE	1	Alkyl carbamate and thiocarbamate	TRUE	1		No alert found	FALSE	0	No alert found	FALSE	0
Propanil	RF-0355-001-PPP	c1(cc(c(Cl)cc1)Cl)NC(CC)=O	FALSE	FALSE	FALSE		0	FALSE	0		FALSE	0		FALSE	0	FALSE	0		No alert found	FALSE	0	No alert found	FALSE	0		No alert found	FALSE	0	No alert found	FALSE	0
Propaquizafop	RF-0356-001-PPP	n1c2ccc(Cl)cc2ncc1Oc1ccc(O[C@@H](C)C(=O)OCCO\N=C(\C)C)cc1	FALSE	FALSE	FALSE		0	FALSE	0		FALSE	0		FALSE	0	FALSE	0		H-acceptor-path3-H-acceptor	TRUE	1	No alert found	FALSE	0		No alert found	FALSE	0	No alert found	FALSE	0
Propargite	RF-0357-001-PPP	O([C@@H]1[C@@H](O[S@@](OCC#C)=O)CCCC1)c1ccc(C(C)(C)C)cc1	TRUE	FALSE	TRUE		1	TRUE	1	1	TRUE	1		FALSE	0	TRUE	1		H-acceptor-path3-H-acceptor	TRUE	1	No alert found	FALSE	0		No alert found	FALSE	0	No alert found	FALSE	0
Propazine	RF-0864-001-PPP	c1(nc(nc(n1)Cl)NC(C)C)NC(C)C	FALSE	FALSE	FALSE		0	FALSE	0		FALSE	0		FALSE	0	FALSE	0		No alert found	FALSE	0	No alert found	FALSE	0		No alert found	FALSE	0	No alert found	FALSE	0
Propiconazole	RF-0358-001-PPP	CCCC1COC(O1)(Cn2cncn2)c3ccc(cc3Cl)Cl	FALSE	FALSE	FALSE		0	FALSE	0		FALSE	0		FALSE	0	FALSE	0		H-acceptor-path3-H-acceptor	TRUE	1	No alert found	FALSE	0		No alert found	FALSE	0	No alert found	FALSE	0
Propoxycarbazone (RD)	RF-0362-001-PPP	CCCOC1=NN(C(=O)N1C)C(=O)NS(=O)(=O)C2=CC=CC=C2C(=O)OC	FALSE	FALSE	FALSE		0	FALSE	0		FALSE	0		FALSE	0	FALSE	0		H-acceptor-path3-H-acceptor	TRUE	1	No alert found	FALSE	0		No alert found	FALSE	0	No alert found	FALSE	0
Propyzamide	RF-0364-001-PPP	CC(C)(C#C)NC(=O)c1cc(cc(c1)Cl)Cl	FALSE	FALSE	FALSE		0	FALSE	0		FALSE	0		FALSE	0	FALSE	0		No alert found	FALSE	0	No alert found	FALSE	0		No alert found	FALSE	0	No alert found	FALSE	0
Proquinazid	RF-0365-001-PPP	CCCN1C(=O)C2=C(C=CC(=C2)I)N=C1OCCC	FALSE	FALSE	FALSE		0	FALSE	0		FALSE	0		FALSE	0	FALSE	0		H-acceptor-path3-H-acceptor	TRUE	1	No alert found	FALSE	0		No alert found	FALSE	0	No alert found	FALSE	0
Prosulfocarb	RF-0366-001-PPP	C(N(CCC)C(SCc1ccccc1)=O)CC	FALSE	FALSE	FALSE		0	FALSE	0		FALSE	0		FALSE	0	FALSE	0		Alkyl carbamate and thiocarbamate	TRUE	1	Alkyl carbamate and thiocarbamate	TRUE	1		No alert found	FALSE	0	No alert found	FALSE	0
Prosulfuron	RF-0367-001-PPP	Cc1nc(nc(n1)OC)NC(=O)NS(=O)(=O)c2ccccc2CCC(F)(F)F	FALSE	FALSE	FALSE		0	FALSE	0		FALSE	0		FALSE	0	FALSE	0		H-acceptor-path3-H-acceptor	TRUE	1	No alert found	FALSE	0		No alert found	FALSE	0	No alert found	FALSE	0
Prothioconazole (RD)	RF-0868-001-PPP	C1CC1(C(CC2=CC=CC=C2Cl)(CN3C(=S)N=CN3)O)Cl	TRUE	FALSE	TRUE		0	FALSE	0		FALSE	0		FALSE	0	FALSE	0		H-acceptor-path3-H-acceptor	TRUE	1	No alert found	FALSE	0		SN1 >> Nucleophilic substitution on diazonium ion >> Specific Imine and Thione Derivatives; Radical >> Radical mechanism via ROS formation (indirect) >> Specific Imine and Thione Derivatives; Non-specific >> Incorporation into DNA/RNA, due to structural a	TRUE	1	SN1 >> Nucleophilic substitution on diazonium ion >> Specific Imine and Thione Derivatives; Radical >> Radical mechanism via ROS formation (indirect) >> Specific Imine and Thione Derivatives; Non-specific >> Incorporation into DNA/RNA, due to structural a	TRUE	1
Prothioconazole-desthio	RF-00000029-PAR	n1cnn(C[C@@](O)(C2(CC2)Cl)Cc2c(cccc2)Cl)c1	FALSE	FALSE	FALSE		0	FALSE	0		FALSE	0		FALSE	0	FALSE	0		H-acceptor-path3-H-acceptor	TRUE	1	No alert found	FALSE	0		No alert found	FALSE	0	No alert found	FALSE	0
Prothiofos	RF-0869-001-PPP	CCCSP(=S)(OCC)Oc1ccc(cc1Cl)Cl	FALSE	FALSE	FALSE		1	TRUE	1		FALSE	0		FALSE	0	FALSE	0		No alert found	FALSE	0	No alert found	FALSE	0		No alert found	FALSE	0	No alert found	FALSE	0
Pymetrozine	RF-0369-001-PPP	O=C1NN=C(C)CN1\N=C\c1cccnc1	FALSE	FALSE	FALSE		0	FALSE	0		FALSE	0		FALSE	0	FALSE	0		Hydrazine; H-acceptor-path3-H-acceptor	TRUE	1	Hydrazine	TRUE	1		No alert found	FALSE	0	No alert found	FALSE	0
Pyraclostrobin	RF-0370-001-PPP	COC(=O)N(c1ccccc1COc2ccn(n2)c3ccc(cc3)Cl)OC	FALSE	FALSE	FALSE		1	TRUE	1		FALSE	0		FALSE	0	FALSE	0		H-acceptor-path3-H-acceptor	TRUE	1	No alert found	FALSE	0		No alert found	FALSE	0	No alert found	FALSE	0
Pyrazophos	RF-0373-001-PPP	n12c(cc(n2)OP(OCC)(OCC)=S)nc(C)c(c1)C(OCC)=O	TRUE	TRUE	FALSE		1	TRUE	1		FALSE	0		FALSE	0	FALSE	0		H-acceptor-path3-H-acceptor	TRUE	1	No alert found	FALSE	0		No alert found	FALSE	0	SN2 >> Alkylation >> Alkylphosphates, Alkylthiophosphates and Alkylphosphonates	TRUE	1
Pyrene	RF-00000064-ORG	c12c3c4ccc1cccc2ccc3ccc4	TRUE	TRUE	TRUE		1	TRUE	1	1	TRUE	1		FALSE	0	TRUE	1		Polycyclic Aromatic Hydrocarbons	TRUE	1	Polycyclic Aromatic Hydrocarbons	TRUE	1		No alert found	FALSE	0	No alert found	FALSE	0
Pyrethrin I	RF-0374-002-PPP	CC1=C(C(=O)C[C@@H]1OC(=O)[C@@H]2[C@H](C2(C)C)C=C(C)C)C/C=C/C=C	TRUE	FALSE	TRUE		0	FALSE	0	1	TRUE	1		FALSE	0	TRUE	1		alpha,beta-unsaturated carbonyls; H-acceptor-path3-H-acceptor	TRUE	1	alpha,beta-unsaturated carbonyls	TRUE	1		No alert found	FALSE	0	No alert found	FALSE	0
Pyrethrin II	RF-0374-003-PPP	COC(=O)\C(=C\[C@@H]1[C@@H](C(=O)O[C@H]2CC(=O)C(=C2C)C\C=C/C=C)C1(C)C)\C	TRUE	FALSE	TRUE		0	FALSE	0	2	TRUE	1		FALSE	0	TRUE	1		alpha,beta-unsaturated carbonyls; H-acceptor-path3-H-acceptor	TRUE	1	alpha,beta-unsaturated carbonyls	TRUE	1		No alert found	FALSE	0	No alert found	FALSE	0
Pyridaben	RF-0375-001-PPP	CC(C)(C)C1=CC=C(C=C1)CSC2=C(C(=O)N(N=C2)C(C)(C)C)Cl	FALSE	FALSE	FALSE		0	FALSE	0		FALSE	0		FALSE	0	FALSE	0		alpha,beta-unsaturated carbonyls; H-acceptor-path3-H-acceptor	TRUE	1	alpha,beta-unsaturated carbonyls; H-acceptor-path3-H-acceptor	TRUE	1		No alert found	FALSE	0	No alert found	FALSE	0
Pyridalyl	RF-0876-001-PPP	c1cc(ncc1C(F)(F)F)OCCCOc2c(cc(cc2Cl)OCC=C(Cl)Cl)Cl	FALSE	FALSE	FALSE		0	FALSE	0		FALSE	0		FALSE	0	FALSE	0		No alert found	FALSE	0	No alert found	FALSE	0		No alert found	FALSE	0	No alert found	FALSE	0
Pyridate (RD)	RF-0376-001-PPP	c1(c(cc(Cl)nn1)OC(SCCCCCCCC)=O)c1ccccc1	FALSE	FALSE	FALSE		0	FALSE	0		FALSE	0		FALSE	0	FALSE	0		H-acceptor-path3-H-acceptor	TRUE	1	No alert found	FALSE	0		No alert found	FALSE	0	No alert found	FALSE	0
Pyrimethanil	RF-0377-001-PPP	c1ccccc1Nc1nc(C)cc(C)n1	FALSE	FALSE	FALSE		0	FALSE	0		FALSE	0		FALSE	0	FALSE	0		No alert found	FALSE	0	No alert found	FALSE	0		No alert found	FALSE	0	No alert found	FALSE	0
Pyriproxyfen	RF-0378-001-PPP	n1ccccc1O[C@@H](C)COc1ccc(Oc2ccccc2)cc1	FALSE	FALSE	FALSE		0	FALSE	0		FALSE	0		FALSE	0	FALSE	0		1-phenoxy-benzene; H-acceptor-path3-H-acceptor	TRUE	1	No alert found	FALSE	0		No alert found	FALSE	0	No alert found	FALSE	0
Quinalphos	RF-0380-001-PPP	c12c(ncc(n1)OP(OCC)(OCC)=S)cccc2	TRUE	TRUE	TRUE		1	TRUE	1		FALSE	0		FALSE	0	FALSE	0		H-acceptor-path3-H-acceptor	TRUE	1	No alert found	FALSE	0		SN2 >> Alkylation >> Alkylphosphates, Alkylthiophosphates and Alkylphosphonates	TRUE	1	SN2 >> Alkylation >> Alkylphosphates, Alkylthiophosphates and Alkylphosphonates	TRUE	1
Quinmerac	RF-0381-001-PPP	Cc1cc2ccc(c(c2nc1)C(=O)O)Cl	TRUE	TRUE	TRUE		1	TRUE	1		FALSE	0		FALSE	0	FALSE	0		H-acceptor-path3-H-acceptor	TRUE	1	No alert found	FALSE	0		SN2 >> Direct acting epoxides formed after metabolic activation >> Quinoline Derivatives; SN2 >> SN2 at an activated carbon atom >> Quinoline Derivatives	TRUE	1	SN2 >> Direct acting epoxides formed after metabolic activation >> Quinoline Derivatives; SN2 >> SN2 at an activated carbon atom >> Quinoline Derivatives	TRUE	1
Quinoclamine	RF-0886-001-PPP	c12c(C(C(Cl)=C(C1=O)N)=O)cccc2	TRUE	TRUE	TRUE		1	TRUE	1	1	TRUE	1	1	TRUE	1	TRUE	1		Quinones; H-acceptor-path3-H-acceptor	TRUE	1	Quinones	TRUE	1		Radical >> Radical mechanism via ROS formation (indirect) >> Quinones and Trihydroxybenzenes; Non-covalent interaction >> DNA intercalation >> Quinones and Trihydroxybenzenes; AN2 >> Michael-type addition, quinoid structures >> Quinones and Trihydroxyben	TRUE	1	Radical >> Radical mechanism via ROS formation (indirect) >> Quinones and Trihydroxybenzenes; Non-covalent interaction >> DNA intercalation >> Quinones and Trihydroxybenzenes; AN2 >> Michael-type addition, quinoid structures >> Quinones and Trihydroxyben	TRUE	1
Quinoxyfen	RF-0382-001-PPP	c1c(c2c(cc1Cl)nccc2Oc1ccc(cc1)F)Cl	FALSE	FALSE	FALSE		0	FALSE	0		FALSE	0		FALSE	0	FALSE	0		No alert found	FALSE	0	No alert found	FALSE	0		No alert found	FALSE	0	No alert found	FALSE	0
Quintozene	RF-0383-002-PPP	c1(c(c(c(Cl)c(c1Cl)Cl)Cl)Cl)[N+](=O)[O-]	FALSE	FALSE	FALSE		1	TRUE	1	1	TRUE	1	1	TRUE	1	TRUE	1		No alert found	FALSE	0	No alert found	FALSE	0		No alert found	FALSE	0	No alert found	FALSE	0
Quintozene (RD)	RF-0383-001-PPP	c1(c(c(c(Cl)c(c1Cl)Cl)Cl)Cl)[N+](=O)[O-]	FALSE	FALSE	FALSE		1	TRUE	1	1	TRUE	1	1	TRUE	1	TRUE	1		No alert found	FALSE	0	No alert found	FALSE	0		No alert found	FALSE	0	No alert found	FALSE	0
Quizalofop (including Quizalfop-P)	RF-0384-003-PPP	n1c2ccc(Cl)cc2ncc1Oc1ccc(O[C@H](C)C(=O)OC[C@@H]2OCCC2)cc1	FALSE	FALSE	FALSE		0	FALSE	0		FALSE	0		FALSE	0	FALSE	0		H-acceptor-path3-H-acceptor; Oxolane	TRUE	1	No alert found	FALSE	0		No alert found	FALSE	0	No alert found	FALSE	0
Quizalofop-P-ethyl	RF-0887-002-PPP	C([C@@H](C)Oc1ccc(Oc2nc3c(nc2)cc(cc3)Cl)cc1)(=O)OCC	FALSE	FALSE	FALSE		0	FALSE	0		FALSE	0		FALSE	0	FALSE	0		H-acceptor-path3-H-acceptor	TRUE	1	No alert found	FALSE	0		No alert found	FALSE	0	No alert found	FALSE	0
Resmethrin (RD)	RF-0385-001-PPP	CC(=CC1C(C1(C)C)C(=O)OCc2cc(oc2)Cc3ccccc3)C	FALSE	FALSE	FALSE		1	TRUE	1		FALSE	0		FALSE	0	FALSE	0		No alert found	FALSE	0	No alert found	FALSE	0		No alert found	FALSE	0	No alert found	FALSE	0
Rimsulfuron	RF-0386-001-PPP	CCS(=O)(=O)c1cccnc1S(=O)(=O)NC(=O)Nc1nc(OC)cc(OC)n1	FALSE	FALSE	FALSE		0	FALSE	0		FALSE	0		FALSE	0	FALSE	0		H-acceptor-path3-H-acceptor	TRUE	1	No alert found	FALSE	0		No alert found	FALSE	0	No alert found	FALSE	0
Silthiofam	RF-0389-001-PPP	Cc1c(sc(c1C(=O)NCC=C)[Si](C)(C)C)C	FALSE	FALSE	FALSE		0	FALSE	0		FALSE	0		FALSE	0	FALSE	0		No alert found	FALSE	0	No alert found	FALSE	0		No alert found	FALSE	0	No alert found	FALSE	0
Simazine	RF-0390-001-PPP	c1(nc(nc(n1)Cl)NCC)NCC	FALSE	FALSE	FALSE		0	FALSE	0		FALSE	0		FALSE	0	FALSE	0		Aromatic mono- and dialkylamine	TRUE	1	Aromatic mono-and dialkylamine	TRUE	1		No alert found	FALSE	0	No alert found	FALSE	0
Spinetoram (XDE-175)	RF-0392-001-PPP	CCO[C@@H]1[C@@H](OC)[C@H](C)O[C@@H](O[C@@H]2C[C@H]3CC[C@H]4[C@@H]5CC(=O)O[C@@H](CC)CCC[C@H](O[C@H]6CC[C@@H]([C@@H](C)O6)N(C)C)[C@@H](C)C(=O)C5=C[C@H]4[C@@H]3C2)[C@@H]1OC	TRUE	FALSE	TRUE		0	FALSE	0	1	TRUE	1		FALSE	0	TRUE	1		H-acceptor-path3-H-acceptor	TRUE	1	No alert found	FALSE	0		No alert found	FALSE	0	No alert found	FALSE	0
Spinosad (RD)	RF-0393-001-PPP	CC[C@H]1CCC[C@H](O[C@H]2CC[C@@H]([C@@H](C)O2)N(C)C)[C@@H](C)C(=O)C3=C[C@H]4[C@@H]5C[C@@H](C[C@H]5C=C[C@H]4[C@@H]3CC(=O)O1)O[C@@H]6O[C@@H](C)[C@H](OC)[C@@H](OC)[C@H]6OC	TRUE	FALSE	TRUE		0	FALSE	0	1	TRUE	1		FALSE	0	TRUE	1		H-acceptor-path3-H-acceptor	TRUE	1	No alert found	FALSE	0		No alert found	FALSE	0	No alert found	FALSE	0
Spirodiclofen	RF-0394-001-PPP	CCC(C)(C)C(=O)OC1=C(C(=O)OC12CCCCC2)c3ccc(cc3Cl)Cl	FALSE	FALSE	FALSE		0	FALSE	0		FALSE	0		FALSE	0	FALSE	0		H-acceptor-path3-H-acceptor	TRUE	1	No alert found	FALSE	0		No alert found	FALSE	0	No alert found	FALSE	0
Spiromesifen	RF-0395-001-PPP	C1CC2(CC1)C(=C(C(O2)=O)c1c(cc(cc1C)C)C)OC(CC(C)(C)C)=O	FALSE	FALSE	FALSE		0	FALSE	0		FALSE	0		FALSE	0	FALSE	0		H-acceptor-path3-H-acceptor	TRUE	1	No alert found	FALSE	0		No alert found	FALSE	0	No alert found	FALSE	0
Spirotetramat and its 4 metabolites (RD)	RF-0396-001-PPP	O(C(OCC)=O)C=1[C@@]2(CC[C@H](CC2)OC)NC(=O)C1c1cc(ccc1C)C	FALSE	FALSE	FALSE		0	FALSE	0		FALSE	0		FALSE	0	FALSE	0		H-acceptor-path3-H-acceptor	TRUE	1	No alert found	FALSE	0		No alert found	FALSE	0	No alert found	FALSE	0
Spiroxamine	RF-0397-001-PPP	C12(O[C@@H](C[N@@](CC)CCC)CO1)CCC(C(C)(C)C)CC2	FALSE	FALSE	FALSE		0	FALSE	0		FALSE	0		FALSE	0	FALSE	0		H-acceptor-path3-H-acceptor	TRUE	1	No alert found	FALSE	0		No alert found	FALSE	0	No alert found	FALSE	0
Sulcotrione	RF-0398-001-PPP	O=C1CCCC(=O)C1C(=O)c1ccc(S(=O)(=O)C)cc1Cl	FALSE	FALSE	FALSE		0	FALSE	0		FALSE	0		FALSE	0	FALSE	0		H-acceptor-path3-H-acceptor	TRUE	1	No alert found	FALSE	0		No alert found	FALSE	0	No alert found	FALSE	0
Sulfentrazone	RF-0901-001-PPP	CC1=NN(C(=O)N1C(F)F)C2=C(C=C(C(=C2)NS(=O)(=O)C)Cl)Cl	FALSE	FALSE	FALSE		0	FALSE	0		FALSE	0		FALSE	0	FALSE	0		H-acceptor-path3-H-acceptor	TRUE	1	No alert found	FALSE	0		No alert found	FALSE	0	No alert found	FALSE	0
Sulfosulfuron	RF-0399-001-PPP	c1(c(S(NC(Nc2nc(OC)cc(n2)OC)=O)(=O)=O)n2ccccc2n1)S(=O)(=O)CC	FALSE	FALSE	FALSE		0	FALSE	0		FALSE	0		FALSE	0	FALSE	0		H-acceptor-path3-H-acceptor	TRUE	1	No alert found	FALSE	0		No alert found	FALSE	0	No alert found	FALSE	0
T-2 toxin	RF-00000161-TOX	CC1=C[C@@H]2[C@](C[C@@H]1OC(=O)CC(C)C)([C@]3([C@@H]([C@H]([C@H]([C@@]34CO4)O2)O)OC(=O)C)C)COC(=O)C	TRUE	TRUE	TRUE		1	TRUE	1	1	TRUE	1	1	TRUE	1	TRUE	1		Epoxides and aziridines; H-acceptor-path3-H-acceptor	TRUE	1	Epoxides and aziridines	TRUE	1		No alert found	FALSE	0	No alert found	FALSE	0
tau-Fluvalinate	RF-0402-001-PPP	CC(C)[C@H](C(=O)OC(C#N)c1cccc(c1)Oc2ccccc2)Nc3ccc(cc3Cl)C(F)(F)F	FALSE	FALSE	FALSE		0	FALSE	0		FALSE	0		FALSE	0	FALSE	0		1-phenoxy-benzene; H-acceptor-path3-H-acceptor	TRUE	1	No alert found	FALSE	0		No alert found	FALSE	0	No alert found	FALSE	0
TCMTB	RF-0906-001-PPP	N#CSCSc1nc2ccccc2s1	FALSE	FALSE	FALSE		0	FALSE	0	1	TRUE	1		FALSE	0	TRUE	1		No alert found	FALSE	0	No alert found	FALSE	0		No alert found	FALSE	0	No alert found	FALSE	0
Tebuconazole	RF-0403-001-PPP	CC(C)(C)C(CCc1ccc(cc1)Cl)(Cn2cncn2)O	FALSE	FALSE	FALSE		0	FALSE	0		FALSE	0		FALSE	0	FALSE	0		H-acceptor-path3-H-acceptor	TRUE	1	No alert found	FALSE	0		No alert found	FALSE	0	No alert found	FALSE	0
Tebufenozide	RF-0404-001-PPP	c1c(ccc(c1)CC)C(=O)NN(C(C)(C)C)C(=O)c1cc(C)cc(C)c1	FALSE	FALSE	FALSE		0	FALSE	0		FALSE	0		FALSE	0	FALSE	0		Hydrazine; H-acceptor-path3-H-acceptor	TRUE	1	Hydrazine	TRUE	1		No alert found	FALSE	0	No alert found	FALSE	0
Tebufenpyrad	RF-0405-001-PPP	Clc1c(CC)nn(C)c1C(=O)NCc1ccc(C(C)(C)C)cc1	FALSE	FALSE	FALSE		0	FALSE	0		FALSE	0		FALSE	0	FALSE	0		H-acceptor-path3-H-acceptor	TRUE	1	No alert found	FALSE	0		No alert found	FALSE	0	No alert found	FALSE	0
Tecnazene	RF-0406-001-PPP	c1(c(c(cc(c1Cl)Cl)Cl)Cl)[N+](=O)[O-]	FALSE	FALSE	FALSE		1	TRUE	1	1	TRUE	1	1	TRUE	1	TRUE	1		No alert found	FALSE	0	No alert found	FALSE	0		No alert found	FALSE	0	No alert found	FALSE	0
Teflubenzuron	RF-0407-001-PPP	c1cc(c(c(c1)F)C(=O)NC(=O)Nc2cc(c(c(c2F)Cl)F)Cl)F	FALSE	FALSE	FALSE		0	FALSE	0		FALSE	0		FALSE	0	FALSE	0		H-acceptor-path3-H-acceptor	TRUE	1	No alert found	FALSE	0		No alert found	FALSE	0	No alert found	FALSE	0
Terbacil	RF-0912-001-PPP	CC1=C(Cl)C(=O)N(C(C)(C)C)C(=O)N1	FALSE	FALSE	FALSE		0	FALSE	0		FALSE	0		FALSE	0	FALSE	0		alpha,beta-unsaturated carbonyls; H-acceptor-path3-H-acceptor	TRUE	1	alpha,beta-unsaturated carbonyls	TRUE	1		No alert found	FALSE	0	No alert found	FALSE	0
Terbuthylazine	RF-0413-001-PPP	CCNc1nc(nc(n1)Cl)NC(C)(C)C	FALSE	FALSE	FALSE		0	FALSE	0		FALSE	0		FALSE	0	FALSE	0		Aromatic mono- and dialkylamine	TRUE	1	Aromatic mono-and dialkylamine	TRUE	1		No alert found	FALSE	0	No alert found	FALSE	0
Terbutryn	RF-0919-001-PPP	c1(nc(nc(n1)SC)NCC)NC(C)(C)C	FALSE	FALSE	FALSE		0	FALSE	0		FALSE	0		FALSE	0	FALSE	0		Aromatic mono- and dialkylamine	TRUE	1	Aromatic mono-and dialkylamine	TRUE	1		No alert found	FALSE	0	No alert found	FALSE	0
Tetrabromobisphenol-A	RF-00000075-ORG	C(c1cc(c(O)c(c1)Br)Br)(c1cc(c(O)c(c1)Br)Br)(C)C	FALSE	FALSE	FALSE		0	FALSE	0		FALSE	0		FALSE	0	FALSE	0		No alert found	FALSE	0	No alert found	FALSE	0		No alert found	FALSE	0	No alert found	FALSE	0
Tetraconazole	RF-0414-001-PPP	c1cc(c(cc1Cl)Cl)C(Cn2cncn2)COC(C(F)F)(F)F	FALSE	FALSE	FALSE		0	FALSE	0		FALSE	0		FALSE	0	FALSE	0		H-acceptor-path3-H-acceptor	TRUE	1	No alert found	FALSE	0		No alert found	FALSE	0	No alert found	FALSE	0
Tetradifon	RF-0415-001-PPP	c1(S(c2ccc(Cl)cc2)(=O)=O)c(cc(Cl)c(c1)Cl)Cl	FALSE	FALSE	FALSE		0	FALSE	0		FALSE	0		FALSE	0	FALSE	0		No alert found	FALSE	0	No alert found	FALSE	0		No alert found	FALSE	0	No alert found	FALSE	0
Tetramethrin	RF-0922-001-PPP	CC(=CC1C(C(=O)OCN2C(=O)C3=C(CCCC3)C2=O)C1(C)C)C	FALSE	FALSE	FALSE		0	FALSE	0		FALSE	0		FALSE	0	FALSE	0		alpha,beta-unsaturated carbonyls; H-acceptor-path3-H-acceptor	TRUE	1	alpha,beta-unsaturated carbonyls	TRUE	1		No alert found	FALSE	0	No alert found	FALSE	0
Thiabendazole	RF-0416-001-PPP	c1ccc2c(c1)[nH]c(n2)c3cscn3	FALSE	FALSE	FALSE		0	FALSE	0		FALSE	0		FALSE	0	FALSE	0		H-acceptor-path3-H-acceptor	TRUE	1	No alert found	FALSE	0		No alert found	FALSE	0	No alert found	FALSE	0
Thiacloprid	RF-0417-001-PPP	S1C(\N(CC1)Cc1ccc(nc1)Cl)=N\C#N	FALSE	FALSE	FALSE		0	FALSE	0		FALSE	0		FALSE	0	FALSE	0		No alert found	FALSE	0	No alert found	FALSE	0		No alert found	FALSE	0	No alert found	FALSE	0
Thiametoxam	RF-0418-001-PPP	C1OCN(\C(N1C)=N\[N+]([O-])=O)Cc1cnc(s1)Cl	TRUE	FALSE	TRUE		1	TRUE	1	1	TRUE	1	1	TRUE	1	TRUE	1		H-acceptor-path3-H-acceptor	TRUE	1	No alert found	FALSE	0		No alert found	FALSE	0	No alert found	FALSE	0
Thiazopyr	RF-0928-001-PPP	CC(C)Cc1c(c(nc(c1C(=O)OC)C(F)F)C(F)(F)F)C2=NCCS2	FALSE	FALSE	FALSE		0	FALSE	0		FALSE	0		FALSE	0	FALSE	0		H-acceptor-path3-H-acceptor	TRUE	1	No alert found	FALSE	0		No alert found	FALSE	0	No alert found	FALSE	0
Thidiazuron	RF-0929-001-PPP	O=C(Nc1ccccc1)Nc2cnns2	FALSE	FALSE	FALSE		0	FALSE	0		FALSE	0		FALSE	0	FALSE	0		H-acceptor-path3-H-acceptor	TRUE	1	No alert found	FALSE	0		No alert found	FALSE	0	No alert found	FALSE	0
Thifensulfuron-methyl	RF-0419-001-PPP	Cc1nc(nc(n1)OC)NC(=O)NS(=O)(=O)c2ccsc2C(=O)OC	FALSE	FALSE	FALSE		0	FALSE	0		FALSE	0		FALSE	0	FALSE	0		H-acceptor-path3-H-acceptor	TRUE	1	No alert found	FALSE	0		No alert found	FALSE	0	No alert found	FALSE	0
Thiobencarb	RF-0420-001-PPP	c1(CSC(N(CC)CC)=O)ccc(Cl)cc1	FALSE	FALSE	FALSE		0	FALSE	0		FALSE	0		FALSE	0	FALSE	0		Alkyl carbamate and thiocarbamate	TRUE	1	Alkyl carbamate and thiocarbamate	TRUE	1		No alert found	FALSE	0	No alert found	FALSE	0
Thiophanate-methyl	RF-0422-001-PPP	c1(c(NC(NC(OC)=O)=S)cccc1)NC(NC(OC)=O)=S	FALSE	FALSE	FALSE		0	FALSE	0		FALSE	0		FALSE	0	FALSE	0		H-acceptor-path3-H-acceptor	TRUE	1	No alert found	FALSE	0		No alert found	FALSE	0	No alert found	FALSE	0
Tolclofos-methyl	RF-0424-001-PPP	Cc1cc(c(c(c1)Cl)OP(=S)(OC)OC)Cl	TRUE	TRUE	FALSE		1	TRUE	1		FALSE	0		FALSE	0	FALSE	0		No alert found	FALSE	0	No alert found	FALSE	0		SN2 >> Alkylation >> Alkylphosphates, Alkylthiophosphates and Alkylphosphonates	TRUE	1	SN2 >> Alkylation >> Alkylphosphates, Alkylthiophosphates and Alkylphosphonates	TRUE	1
Tolfenpyrad	RF-0943-001-PPP	CCc1c(c(n(n1)C)C(=O)NCc2ccc(cc2)Oc3ccc(cc3)C)Cl	FALSE	FALSE	FALSE		0	FALSE	0		FALSE	0		FALSE	0	FALSE	0		1-phenoxy-benzene; H-acceptor-path3-H-acceptor	TRUE	1	No alert found	FALSE	0		No alert found	FALSE	0	No alert found	FALSE	0
Tolylfluanid (RD)	RF-0425-001-PPP	N(C)(C)S(=O)(=O)N(c1ccc(cc1)C)SC(F)(Cl)Cl	TRUE	TRUE	TRUE		1	TRUE	1	1	TRUE	1		FALSE	0	TRUE	1		No alert found	FALSE	0	No alert found	FALSE	0		SN2 >> Nucleophilic substitution at sp3 carbon atom after thiol (glutathione) conjugation >> Geminal Polyhaloalkane Derivatives; SN2 >> Acylation involving a leaving group after metabolic activation >> Geminal Polyhaloalkane Derivatives; Radical >> Radica	TRUE	1	SN2 >> Nucleophilic substitution at sp3 carbon atom after thiol (glutathione) conjugation >> Geminal Polyhaloalkane Derivatives; SN2 >> Acylation involving a leaving group after metabolic activation >> Geminal Polyhaloalkane Derivatives; Radical >> Radica	TRUE	1
Triadimefon and triadimenol (RD)	RF-0428-001-PPP	n1([C@@H](Oc2ccc(Cl)cc2)[C@@H](C(C)(C)C)O)cncn1	FALSE	FALSE	FALSE		0	FALSE	0		FALSE	0		FALSE	0	FALSE	0		H-acceptor-path3-H-acceptor	TRUE	1	No alert found	FALSE	0		No alert found	FALSE	0	No alert found	FALSE	0
Triazophos	RF-0432-001-PPP	n1(c2ccccc2)nc(nc1)OP(=S)(OCC)OCC	TRUE	TRUE	TRUE		1	TRUE	1		FALSE	0		FALSE	0	FALSE	0		H-acceptor-path3-H-acceptor	TRUE	1	No alert found	FALSE	0		SN2 >> Alkylation >> Alkylphosphates, Alkylthiophosphates and Alkylphosphonates	TRUE	1	SN2 >> Alkylation >> Alkylphosphates, Alkylthiophosphates and Alkylphosphonates	TRUE	1
Trichlorfon	RF-0435-001-PPP	COP(=O)(OC)C(O)C(Cl)(Cl)Cl	TRUE	TRUE	TRUE		0	FALSE	0		FALSE	0		FALSE	0	FALSE	0		Alkyl (C<5) or benzyl ester of sulphonic or phosphonic acid; H-acceptor-path3-H-acceptor	TRUE	1	Alkyl (C<5) or benzyl ester of sulphonic or phosphonic acid	TRUE	1		SN2 >> Alkylation >> Alkylphosphates, Alkylthiophosphates and Alkylphosphonates; SN2 >> Nucleophilic substitution at sp3 carbon atom after thiol (glutathione) conjugation >> Geminal Polyhaloalkane Derivatives; SN2 >> Acylation involving a leaving group af	TRUE	1	SN2 >> Alkylation >> Alkylphosphates, Alkylthiophosphates and Alkylphosphonates; SN2 >> Nucleophilic substitution at sp3 carbon atom after thiol (glutathione) conjugation >> Geminal Polyhaloalkane Derivatives; SN2 >> Acylation involving a leaving group af	TRUE	1
Trifloxystrobin	RF-0439-001-PPP	C/C(=N\OCc1ccccc1/C(=N/OC)/C(=O)OC)/c2cccc(c2)C(F)(F)F	FALSE	FALSE	FALSE		0	FALSE	0		FALSE	0		FALSE	0	FALSE	0		H-acceptor-path3-H-acceptor	TRUE	1	No alert found	FALSE	0		No alert found	FALSE	0	No alert found	FALSE	0
Triflumizole (RD)	RF-0440-001-PPP	C(OCCC)/C(=N\c1c(C(F)(F)F)cc(Cl)cc1)n1cncc1	FALSE	FALSE	FALSE		0	FALSE	0		FALSE	0		FALSE	0	FALSE	0		H-acceptor-path3-H-acceptor	TRUE	1	No alert found	FALSE	0		No alert found	FALSE	0	No alert found	FALSE	0
Triflumuron	RF-0441-001-PPP	c1(ccc(OC(F)(F)F)cc1)NC(NC(c1c(cccc1)Cl)=O)=O	FALSE	FALSE	FALSE		0	FALSE	0		FALSE	0		FALSE	0	FALSE	0		H-acceptor-path3-H-acceptor	TRUE	1	No alert found	FALSE	0		No alert found	FALSE	0	No alert found	FALSE	0
Trifluralin	RF-0442-001-PPP	c1(c(cc(C(F)(F)F)cc1[N+](=O)[O-])[N+](=O)[O-])N(CCC)CCC	TRUE	TRUE	TRUE		1	TRUE	1	1	TRUE	1	1	TRUE	1	TRUE	1		Nitro-aromatic; H-acceptor-path3-H-acceptor	TRUE	1	Nitro-aromatic	TRUE	1		SN1 >> Nucleophilic attack after reduction and nitrenium ion formation >> Nitroaniline Derivatives; SN1 >> Nucleophilic attack after reduction and nitrenium ion formation >> Polynitroarenes; Radical >> Radical mechanism via ROS formation (indirect) >> Nit	TRUE	1	No alert found	FALSE	0
Triticonazole	RF-0447-001-PPP	c1cc(Cl)ccc1\C=C1\CCC(C)(C)[C@@]1(O)Cn1ncnc1	FALSE	FALSE	FALSE		0	FALSE	0		FALSE	0		FALSE	0	FALSE	0		H-acceptor-path3-H-acceptor	TRUE	1	No alert found	FALSE	0		No alert found	FALSE	0	No alert found	FALSE	0
Vinclozolin	RF-0450-003-PPP	N1(c2cc(cc(c2)Cl)Cl)C([C@@](C=C)(C)OC1=O)=O	FALSE	FALSE	FALSE		0	FALSE	0		FALSE	0		FALSE	0	FALSE	0		H-acceptor-path3-H-acceptor	TRUE	1	No alert found	FALSE	0		No alert found	FALSE	0	No alert found	FALSE	0
Zearalenone	RF-00000170-TOX	c12c(cc(cc2O)O)C=CCCCC(=O)CCC[C@@H](OC1=O)C	FALSE	FALSE	FALSE		0	FALSE	0		FALSE	0		FALSE	0	FALSE	0		H-acceptor-path3-H-acceptor	TRUE	1	No alert found	FALSE	0		No alert found	FALSE	0	No alert found	FALSE	0
Zoxamide	RF-0452-001-PPP	c1(cc(C(N[C@@](C(CCl)=O)(CC)C)=O)cc(c1C)Cl)Cl	TRUE	FALSE	TRUE		0	FALSE	0	1	TRUE	1		FALSE	0	TRUE	1		Aliphatic halogen; H-acceptor-path3-H-acceptor	TRUE	1	Aliphatic halogens	TRUE	1		No alert found	FALSE	0	No alert found	FALSE	0
