# Supplementary material for: Prioritization of chemicals in food for risk assessment by integrating exposure estimates and new approach methodologies: A next generation risk assessment case study
Source: Front Toxicol. 2022 Sep 19;4:933197. doi: 10.3389/ftox.2022.933197 (PMC9527283; doi:10.3389/ftox.2022.933197)
Supplement: Supplementary file 2 [file Table3.XLSX]

## Sheet: Substances with exposure>TTC
Comparison of TTC with estimated levels of dietary chronic exposure in an upper bound scenario
Please note: TTC evaluations are given in Supplementary Table S2.
Compound	SSD1 Code	Mean (µg/kg body weight/day) upper bound scenario	TTC	Hazard Quotient (Exposure/TTC)
Dimethoate (RD)	RF-0139-001-PPP	14.423	0.0025	5769.2
Ethyl carbamate	RF-00000375-ORG	8.75117	0.0025	3500.47
Acrylamide	RF-00000410-ORG	8.73385	0.0025	3493.54
Maleic hydrazide	RF-0267-001-PPP	7.48564	1.5	4.99042
Azafenidin	RF-0483-001-PPP	3.54935	1.5	2.36623
Anthraquinone	RF-0475-001-PPP	3.54243	0.0025	1416.97
Pethoxamid	RF-0333-001-PPP	3.52164	0.0025	1408.66
Fosetyl-Al (RD)	RF-0225-001-PPP	2.96304	1.5	1.97536
Ochratoxin A	RF-00000148-TOX	1.79725	1.5	1.19817
Fuberidazole	RF-0227-001-PPP	1.74924	1.5	1.16616
Imazalil	RF-0246-001-PPP	1.55987	0.0025	623.947
Dithiocarbamates (RD)	RF-0151-001-PPP	1.31818	0.0025	527.273
Chlorpropham	RF-0086-003-PPP	0.947011	0.3	3.1567
Deoxynivalenol	RF-00000165-TOX	0.941879	0.0025	376.752
Acifluorfen	RF-0461-001-PPP	0.596217	0.0025	238.487
Dithianon	RF-0150-001-PPP	0.573327	0.0025	229.331
Methomyl and Thiodicarb (RD)	RF-0293-001-PPP	0.549495	0.3	1.83165
Ethephon	RF-0160-001-PPP	0.541668	0.0025	216.667
Famoxadone	RF-0171-001-PPP	0.465932	0.3	1.55311
Pirimiphos-methyl	RF-0348-001-PPP	0.456563	0.0025	182.625
Deltamethrin (RD)	RF-0120-001-PPP	0.413731	0.0025	165.492
Allethrin	RF-0464-001-PPP	0.384606	0.0025	153.842
Carbosulfan	RF-0068-001-PPP	0.374112	0.3	1.24704
Pendimethalin	RF-0331-001-PPP	0.362658	0.0025	145.063
Dinocap (RD)	RF-0143-001-PPP	0.360896	0.0025	144.358
Lactofen	RF-0774-001-PPP	0.354935	0.0025	141.974
Indoxacarb (sum of S and R)	RF-0251-001-PPP	0.346149	0.3	1.15383
Fluazinam	RF-0198-001-PPP	0.345039	0.0025	138.016
EPN	RF-0654-001-PPP	0.338356	0.0025	135.343
Alachlor	RF-0019-001-PPP	0.336322	0.0025	134.529
Acrinathrin	RF-0018-001-PPP	0.336109	0.0025	134.444
Captan	RF-0061-001-PPP	0.331266	0.0025	132.506
Azinphos-methyl	RF-0033-001-PPP	0.322587	0.0025	129.035
Abamectin (RD)	RF-0011-001-PPP	0.319296	0.0025	127.718
Propargite	RF-0357-001-PPP	0.31643	0.0025	126.572
Phosmet (RD)	RF-0338-001-PPP	0.314312	0.0025	125.725
Fenoxycarb	RF-0182-001-PPP	0.314004	0.3	1.04668
Bifenox	RF-0045-001-PPP	0.31044	0.0025	124.176
Phorate (RD)	RF-0336-001-PPP	0.302523	0.0025	121.009
Ethalfluralin	RF-0159-001-PPP	0.292937	0.0025	117.175
Folpet	RF-0221-001-PPP	0.289779	0.0025	115.912
Azinphos-ethyl	RF-0032-001-PPP	0.287417	0.0025	114.967
Prothioconazole (RD)	RF-0868-001-PPP	0.274829	0.0025	109.931
Metribuzin	RF-0300-001-PPP	0.272392	0.0025	108.957
Chlorpyrifos-methyl	RF-0088-001-PPP	0.26191	0.0025	104.764
Dichlofluanid	RF-0453-001-PPP	0.259611	0.0025	103.844
Parathion	RF-0327-001-PPP	0.257264	0.0025	102.906
Carbofuran (RD)	RF-0065-001-PPP	0.249402	0.0025	99.761
Dimethachlor	RF-0136-001-PPP	0.239348	0.0025	95.7393
Aclonifen	RF-0017-001-PPP	0.231211	0.0025	92.4845
Dichlorvos	RF-0127-001-PPP	0.230483	0.0025	92.1932
Parathion-methyl (RD)	RF-0328-001-PPP	0.229986	0.0025	91.9945
Oxydemeton-methyl (RD)	RF-0323-001-PPP	0.227052	0.0025	90.8209
Chlorpyrifos	RF-0087-001-PPP	0.221481	0.0025	88.5922
Metamitron	RF-0284-001-PPP	0.21957	0.0025	87.828
Butralin	RF-0057-001-PPP	0.217143	0.0025	86.8571
Pyrazophos	RF-0373-001-PPP	0.211821	0.0025	84.7283
Monocrotophos	RF-0305-001-PPP	0.210898	0.0025	84.3593
Chlormequat	RF-0081-001-PPP	0.203986	0.0025	81.5945
Dimethenamid朴 (RD)	RF-0137-002-PPP	0.20183	0.0025	80.7319
Quinalphos	RF-0380-001-PPP	0.201022	0.0025	80.409
Phosalone	RF-0337-001-PPP	0.200528	0.0025	80.2113
Methidathion	RF-0290-001-PPP	0.192633	0.0025	77.0531
Oxyfluorfen	RF-0324-001-PPP	0.190299	0.0025	76.1196
Chlorfenvinphos	RF-0079-001-PPP	0.188295	0.0025	75.3181
Phenthoate	RF-0846-001-PPP	0.183328	0.0025	73.3313
Dicrotophos	RF-0612-001-PPP	0.180073	0.0025	72.0291
Fenitrothion	RF-0180-001-PPP	0.179079	0.0025	71.6317
Cinidon-ethyl (RD)	RF-0095-001-PPP	0.176897	0.0025	70.7587
Ethion	RF-0161-001-PPP	0.173106	0.0025	69.2423
Diazinon	RF-0123-001-PPP	0.172105	0.0025	68.8419
Fenthion (RD)	RF-0187-001-PPP	0.168578	0.0025	67.431
Benfluralin	RF-0039-001-PPP	0.168509	0.0025	67.4038
Malathion (RD)	RF-0266-001-PPP	0.168501	0.0025	67.4005
Thiametoxam	RF-0418-001-PPP	0.16136	0.0025	64.544
Dicloran	RF-0129-001-PPP	0.160401	0.0025	64.1602
Imidacloprid	RF-0250-001-PPP	0.159526	0.0025	63.8104
Spinosad (RD)	RF-0393-001-PPP	0.155334	0.0025	62.1335
Oryzalin	RF-0316-001-PPP	0.150504	0.0025	60.2014
Emamectin benzoate B1a	RF-0648-001-PPP	0.144793	0.0025	57.9171
Flurochloridone	RF-0214-001-PPP	0.142523	0.0025	57.0091
Clothianidin	RF-0101-001-PPP	0.141256	0.0025	56.5025
Azadirachtin	RF-0030-001-PPP	0.138152	0.0025	55.2608
Quinoclamine	RF-0886-001-PPP	0.106372	0.0025	42.5487
Flumetralin	RF-0706-001-PPP	0.103707	0.0025	41.4826
Acetochlor	RF-0015-001-PPP	0.102837	0.0025	41.135
Dinotefuran	RF-0633-001-PPP	0.101666	0.0025	40.6663
Butafenacil	RF-0520-001-PPP	0.0955708	0.0025	38.2283
Pyrethrin II	RF-0374-003-PPP	0.0884814	0.0025	35.3925
Pyrethrin I	RF-0374-002-PPP	0.0884814	0.0025	35.3925
Spinetoram (XDE-175)	RF-0392-001-PPP	0.0794007	0.0025	31.7603
Bromoxynil	RF-0053-002-PPP	0.0779596	0.0025	31.1839
Quinmerac	RF-0381-001-PPP	0.0742848	0.0025	29.7139
Carfentrazone-ethyl (RD)	RF-0070-001-PPP	0.0721711	0.0025	28.8684
Fluridone	RF-0718-001-PPP	0.0620878	0.0025	24.8351
Penoxsulam	RF-0332-001-PPP	0.0581219	0.0025	23.2487
HT-2 toxin	RF-00000162-TOX	0.0568038	0.0025	22.7215
T-2 toxin	RF-00000161-TOX	0.0462336	0.0025	18.4935
Meptyldinocap (RD)	RF-0276-001-PPP	0.035865	0.0025	14.346
Chrysene	RF-00000053-ORG	0.00774447	0.0025	3.09779
Pyrene	RF-00000064-ORG	0.00746599	0.0025	2.9864
Benzo-a-anthracene	RF-00000045-ORG	0.00661995	0.0025	2.64798
Benzo-b-fluoranthene	RF-00000047-ORG	0.00542947	0.0025	2.17179
Anthracene	RF-00000044-ORG	0.00412994	0.0025	1.65197
Cyclopenta-c,d-pyrene	RF-00000054-ORG	0.00361927	0.0025	1.44771
Benzo-a-pyrene	RF-00000046-ORG	0.0028905	0.0025	1.1562

## Sheet: Substances excluded from TTC
Substances excluded from TTC: Estimated levels of dietary chronic exposure in an upper bound scenario
Please note: TTC evaluations are given in Supplementary Table S2.
Compound	SSD1 Code	Mean (µg/kg body weight/day) upper bound scenario
Nitrate	RF-00000085-CHE	814.007
PCB-52	RF-00000278-ORG	13.9846
Sulphur	RF-0401-001-PPP	1.43032
PCB-28	RF-00000251-ORG	1.18326
Total Arsenic	RF-00000129-CHE	1.04059
Arsenic (As)	RF-00000128-CHE	0.589925
Zink (Zn)	RF-00000205-CHE	0.528752
Total zinc	RF-00000206-CHE	0.515517
Lead (Pb)	RF-00000174-CHE	0.508398
PCB-118	RF-00000119-ORG	0.383855
Heptachlor (RD)	RF-0236-001-PPP	0.327506
p,p-DDT	RF-0119-006-PPP	0.312157
Total mercury	RF-00000170-CHE	0.309888
Heptachlor epoxide	RF-0236-005-PPP	0.29485
Nitrites	RF-00000087-CHE	0.268127
p,p-DDE	RF-0119-002-PPP	0.261712
Mirex	RF-0797-001-PPP	0.259874
HCH, delta-	RF-0736-001-PPP	0.256842
p,p' Dicofol	RF-0130-002-PPP	0.247501
DDT (RD)	RF-0119-001-PPP	0.229115
Heptachlor	RF-0236-004-PPP	0.224587
Cadmium (Cd)	RF-00000150-CHE	0.220016
Endrin	RF-0156-001-PPP	0.214397
p,p-DDD	RF-0119-004-PPP	0.213694
Endosulfan (RD)	RF-0155-001-PPP	0.207174
alpha-endosulfan	RF-0155-004-PPP	0.206924
beta-Endosulfan	RF-0155-003-PPP	0.202292
Dieldrin	RF-0021-003-PPP	0.202257
trans-Heptachlorepoxide	RF-0236-003-PPP	0.198076
Hexachlorocyclohexane (alpha-isomer)	RF-0238-001-PPP	0.193163
Fenbutatin oxide	RF-0177-001-PPP	0.187947
Hexachlorocyclohexane (beta-isomer)	RF-0239-002-PPP	0.187798
Endosulfansulfate	RF-0155-002-PPP	0.186601
Hexachlorobenzene	RF-0237-001-PPP	0.178102
Aldrin	RF-0021-002-PPP	0.178044
PCB-167	RF-00000123-ORG	0.169545
Lindane (RD)	RF-0263-001-PPP	0.164975
Hexachlorocyclohexane (RD)	RF-0240-003-PPP	0.162153
Aldrin and Dieldrin (RD)	RF-0021-001-PPP	0.153791
trans-Chlordane	RF-0075-003-PPP	0.146736
Heptachlor endo-epoxide	RF-0236-007-PPP	0.14407
Boscalid and M 510F01	RF-0049-002-PPP	0.143225
PCB-123	RF-00000120-ORG	0.127776
PCB-101	RF-00000134-ORG	0.121559
Heptachlor exo-epoxide	RF-0236-008-PPP	0.116224
Sum T-2 and HT-2	RF-00000320-TOX	0.1136
PCB-105	RF-00000117-ORG	0.106876
PCB-138	RF-00000169-ORG	0.0755261
Chlorates	RF-00000015-CHE	0.0723893
Tin (Sn) (Total)	RF-00000193-CHE	0.0683895
Hexachlorobutadiene	RF-1033-001-PPP	0.0659366
PCB-153	RF-00000186-ORG	0.0656159
HCH-epsilon	RF-0240-004-PPP	0.0453694
Copper (Cu)	RF-00000167-CHE	0.0449667
Heptachlor (other)	RF-0236-006-PPP	0.0348289
PCB-180	RF-00000212-ORG	0.0345263
PCB-114	RF-00000118-ORG	0.0335433
Inorganic Arsenic	RF-00000135-CHE	0.0277094
PCB-189	RF-00000124-ORG	0.0271526
PCB-156	RF-00000121-ORG	0.0225482
Phenanthrene	RF-00000063-ORG	0.0162063
T-2/HT-2 toxins	RF-00000432-TOX	0.015853
PCB-157	RF-00000122-ORG	0.0138569
Nickel (Ni)	RF-00000182-CHE	0.0102716
Aflatoxins	RF-00000149-TOX	0.0087446
Perfluorooctanesulfonamide	RF-00000461-ORG	0.00653339
Aflatoxin (sum of B1, B2, G1, G2)	RF-00000435-TOX	0.00645354
Selenium (Se)	RF-00000184-CHE	0.00441574
PCB-170	RF-00000201-ORG	0.00400629
Aflatoxin G1	RF-00000152-TOX	0.00292693
Perfluorooctanoic acid	RF-00000359-ORG	0.00282534
Aflatoxin B1	RF-00000150-TOX	0.00274179
Perfluoroundecanoic acid	RF-00000362-ORG	0.00273472
Perfluorodecanoic acid	RF-00000361-ORG	0.00271446
Perfluorooctane sulfonate	RF-00000354-ORG	0.00260329
Perfluoroheptanoic acid	RF-00000358-ORG	0.00245541
Perfluorononanoic acid	RF-00000360-ORG	0.00243448
Perfluorohexanoic acid	RF-00000357-ORG	0.00229421
Aflatoxin B2	RF-00000151-TOX	0.001885
Sum of 6 PCB indicators	RF-00000460-ORG	0.0017788
Aflatoxin G2	RF-00000153-TOX	0.00176883
Benzo-b+j-fluoranthene	RF-00000065-ORG	0.00175469
BDE-99	RF-00000100-ORG	0.000515502
BDE-209	RF-00000104-ORG	0.000217093
HBCD alpha isomer	RF-00000078-ORG	9.44912e-05
PCB-77	RF-00000128-ORG	8.93614e-05
HBCD gamma isomer	RF-00000080-ORG	8.84289e-05
OCDD	RF-00000346-ORG	7.42634e-05
HBCD beta isomer	RF-00000079-ORG	4.68041e-05
Aflatoxin M1	RF-00000155-TOX	3.20496e-05
BDE-47	RF-00000098-ORG	2.20143e-05
OCDF	RF-00000339-ORG	7.0693e-06
BDE-100	RF-00000099-ORG	3.23522e-06
PCB-126	RF-00000126-ORG	2.27028e-06
BDE-183	RF-00000103-ORG	2.14263e-06
BDE-153	RF-00000102-ORG	1.85763e-06
BDE-154	RF-00000101-ORG	1.74338e-06
BDE-28	RF-00000097-ORG	9.59308e-07
BB-153	RF-00000091-ORG	9.51065e-07
PCB-169	RF-00000127-ORG	7.23517e-07
PCB-81	RF-00000129-ORG	6.16817e-07
BB-52	RF-00000390-ORG	6.10114e-07
BB-101	RF-00000388-ORG	5.83036e-07
1,2,3,6,7,8-HxCDF	RF-00000333-ORG	4.49408e-07
WHO-PCDD/F-PCB-TEQ	RF-00000471-ORG	3.45262e-07
1,2,3,4,6,7,8-HpCDD	RF-00000341-ORG	3.21198e-07
TEQ dioxins and dioxin-like PCBs UB	RF-00000395-ORG	2.95908e-07
2,3,7,8-TCDD	RF-00000345-ORG	2.6855e-07
1,2,3,4,6,7,8-HpCDF	RF-00000330-ORG	2.22334e-07
1,2,3,7,8-PeCDD	RF-00000344-ORG	2.15726e-07
1,2,3,4,7,8,9-HpCDF	RF-00000331-ORG	2.05198e-07
TEQ Dioxin-like PCBs UB	RF-00000465-ORG	1.95042e-07
2,3,7,8-TCDF	RF-00000338-ORG	1.9277e-07
WHO-PCB-TEQ	RF-00000470-ORG	1.86366e-07
1,2,3,7,8,9-HxCDD	RF-00000343-ORG	1.79494e-07
1,2,3,7,8,9-HxCDF	RF-00000334-ORG	1.75861e-07
TEQ Dioxin-like PCBs LB	RF-00000463-ORG	1.68514e-07
TEQ Dioxin-like PCBs MB	RF-00000464-ORG	1.65082e-07
WHO-PCDD/F-TEQ	RF-00000472-ORG	1.60275e-07
1,2,3,7,8-PeCDF	RF-00000335-ORG	1.57538e-07
1,2,3,6,7,8-HxCDD	RF-00000342-ORG	1.55381e-07
TEQ dioxins and dioxin-like PCBs LB	RF-00000383-ORG	1.49349e-07
1,2,3,4,7,8-HxCDD	RF-00000347-ORG	1.47276e-07
2,3,4,7,8-PeCDF	RF-00000337-ORG	1.27822e-07
1,2,3,4,7,8-HxCDF	RF-00000332-ORG	1.15518e-07
2,3,4,6,7,8-HxCDF	RF-00000336-ORG	1.14078e-07
TEQ dioxins (PCDD and PCDF) UB	RF-00000382-ORG	1.1221e-07
TEQ dioxins (PCDD and PCDF) LB	RF-00000381-ORG	8.29595e-08
