# Supplementary material for: Prioritization of chemicals in food for risk assessment by integrating exposure estimates and new approach methodologies: A next generation risk assessment case study
Source: Front Toxicol. 2022 Sep 19;4:933197. doi: 10.3389/ftox.2022.933197 (PMC9527283; doi:10.3389/ftox.2022.933197)
Supplement: Supplementary file 3 [file Table4.XLSX]

## Sheet: HTS screening
Prioritization of chemicals in food for risk assessment by integrating exposure estimates and new approach methodologies: a next generation risk assessment case study
Mirjam Luijten, Corinne Sprong, Emiel Rorije, Leo TM van der Ven
Supplementary Table S4: High throughput in vitro screening (prediction) models: original results, normalized transformation, and model descriptors
		Filer et al. 2014	Reif et al. 2010	Paul Friedman et al. 2016	Haggard et al. 2018	Chen et al. 2015	Auerbach et al. 2016	Auerbach et al. 2016	Auerbach et al. 2016	Auerbach et al. 2016	Auerbach et al. 2016	Auerbach et al. 2016	Boyd et al. 2016	Truong et al. 2014	Padilla et al. 2012	Padilla et al. 2012	Reif et al. 2016	Tal et al. 2017	Liu et al. 2015	Liu et al. 2015	Liu et al. 2015
		ToxPI	overall score AR/ER/TR/other NR	TPO inh	H295R steroidogenesis	aromatase inh	insulin sensitivity (rank)	islet cell (rank)	beta cell (rank)	adipoyte differentiation (rank)	feeding rodents (rank)	feeding C.elegans (rank)	C.elegans	ZF LEC17	ZFtox score	ZF AC50	ZFE light response 24hpf	ToxPI angiogenesis	Hypertrophy	Injury	Proliferative lesions
		E	E	E	E	E	M	M	M	M	M	M	D	D	D	D	D	D/C	H	H	H
Compound	CAS
Dimethoate	60-51-5	#N/A	0.888387	94.9	0.116588	#N/A	762	232	523	810	155	872	560.078	> -1	0	NA	#N/A	0.031	0	0	0
Ethyl carbamate	51-79-6	#N/A	#N/A	-1.2	#N/A	#N/A	762	232	679	810	261	872	1000	> -1	NA	NA	#N/A	#N/A	#N/A	#N/A	#N/A
Acrylamide	79-06-1	#N/A	#N/A	6	0.430966	#N/A	352	232	412	17	528	162	0.559135	> -1	NA	NA	#N/A	0.025	#N/A	#N/A	#N/A
Anthraquinone	84-65-1	#N/A	#N/A	#N/A	#N/A	#N/A	#N/A	#N/A	#N/A	#N/A	#N/A	#N/A	#N/A	#N/A	#N/A	#N/A	#N/A	#N/A	#N/A	#N/A	#N/A
Pethoxamid	106700-29-2	#N/A	#N/A	#N/A	#N/A	#N/A	#N/A	#N/A	#N/A	#N/A	#N/A	#N/A	#N/A	#N/A	#N/A	#N/A	#N/A	#N/A	#N/A	#N/A	#N/A
Thiram	137-26-8	#N/A	2.69013	23.1	#N/A	#N/A	762	232	979	810	528	838	48.9392	-5	40	NA	#N/A	0.289	40	0	20
Deoxynivalenol	51481-10-8	#N/A	#N/A	#N/A	#N/A	#N/A	#N/A	#N/A	#N/A	#N/A	#N/A	#N/A	#N/A	#N/A	#N/A	#N/A	#N/A	#N/A	#N/A	#N/A	#N/A
Acifluorfen	62476-59-9	#N/A	1.27757	3.9	#N/A	#N/A	#N/A	#N/A	#N/A	#N/A	#N/A	#N/A	52.3949	> -1	0.25	NA	#N/A	0.02	40	0	20
Dithianon	3347-22-6	#N/A	#N/A	#N/A	#N/A	#N/A	#N/A	#N/A	#N/A	#N/A	#N/A	#N/A	#N/A	#N/A	#N/A	#N/A	#N/A	#N/A	#N/A	#N/A	#N/A
Ethephon	16672-87-0	0.091	0.461259	15.1	#N/A	#N/A	762	232	1003	810	528	872	225.342	> -1	0.5	1.71	#N/A	0	0	0	0
Chlorpropham	101-21-3	0.076	2.68077	4.3	4.71038	#N/A	762	232	1003	810	528	872	60.71	-1	33.25	70.9	#N/A	0	20	10	40
Methomyl	16752-77-5	0.056	0.697666	-2.2	0.0545213	#N/A	762	232	170	810	528	872	#N/A	-2	1.25	41.4	0	0	#N/A	#N/A	#N/A
Azafenidin	68049-83-2	0.073	#N/A	#N/A	#N/A	#N/A	#N/A	#N/A	#N/A	#N/A	#N/A	#N/A	#N/A	#N/A	#N/A	#N/A	#N/A	#N/A	#N/A	#N/A	#N/A
Fosetyl Aluminum	39148-24-8	0.063	#N/A	#N/A	#N/A	#N/A	#N/A	#N/A	#N/A	#N/A	#N/A	#N/A	91.5721	#N/A	#N/A	#N/A	#N/A	#N/A	#N/A	#N/A	#N/A
Ochratoxin A	303-47-9	0.052	#N/A	#N/A	#N/A	#N/A	#N/A	#N/A	#N/A	#N/A	#N/A	#N/A	#N/A	#N/A	#N/A	#N/A	#N/A	#N/A	#N/A	#N/A	#N/A
Fuberidazole	3878-19-1	0.05	#N/A	#N/A	#N/A	#N/A	#N/A	#N/A	#N/A	#N/A	#N/A	#N/A	#N/A	#N/A	#N/A	#N/A	#N/A	#N/A	#N/A	#N/A	#N/A
Imazalil	35554-44-0	0.049	5.69788	18.9	21.461	-6.1	152	232	72	196	528	103	204.17	-1	40	2.44	-2	0.183	50	10	30
top potency in model		0.339	5.79758	100	51.8	-7.6	762	232	1003	810	528	872	2.85e-05	-5	40	0.281	-5	1	100	100	100
normalization
Compound	CAS
Dimethoate	60-51-5	#N/A	15.3234	94.9	0.225073	#N/A	0	0	47.8564	0	70.6439	0	11.5432	0	0	NA	#N/A	3.1	0	0	0
Ethyl carbamate	51-79-6	#N/A	#N/A	-1.2	#N/A	#N/A	0	0	32.3031	0	50.5682	0	8.48983	0	NA	NA	#N/A	#N/A	#N/A	#N/A	#N/A
Acrylamide	79-06-1	#N/A	#N/A	6	0.831981	#N/A	53.8058	0	58.9232	97.9012	0	81.422	47.937	0	NA	NA	#N/A	2.5	#N/A	#N/A	#N/A
Anthraquinone	84-65-1	#N/A	#N/A	#N/A	#N/A	#N/A	#N/A	#N/A	#N/A	#N/A	#N/A	#N/A	#N/A	#N/A	#N/A	#N/A	#N/A	#N/A	#N/A	#N/A	#N/A
Pethoxamid	106700-29-2	#N/A	#N/A	#N/A	#N/A	#N/A	#N/A	#N/A	#N/A	#N/A	#N/A	#N/A	#N/A	#N/A	#N/A	#N/A	#N/A	#N/A	#N/A	#N/A	#N/A
Imazalil	35554-44-0	14.4543	98.2803	18.9	41.4305	80.2632	80.0525	0	92.8215	75.8025	0	88.1881	16.8585	20	100	11.5164	40	18.3	50	10	30
Thiram	137-26-8	#N/A	46.4009	23.1	#N/A	#N/A	0	0	2.39282	0	0	3.89908	24.3821	100	100	NA	#N/A	28.9	40	0	20
Deoxynivalenol	51481-10-8	#N/A	#N/A	#N/A	#N/A	#N/A	#N/A	#N/A	#N/A	#N/A	#N/A	#N/A	#N/A	#N/A	#N/A	#N/A	#N/A	#N/A	#N/A	#N/A	#N/A
Acifluorfen	62476-59-9	#N/A	22.0362	3.9	#N/A	#N/A	#N/A	#N/A	#N/A	#N/A	#N/A	#N/A	24.0227	0	0.625	NA	#N/A	2	40	0	20
Dithianon	3347-22-6	#N/A	#N/A	#N/A	#N/A	#N/A	#N/A	#N/A	#N/A	#N/A	#N/A	#N/A	#N/A	#N/A	#N/A	#N/A	#N/A	#N/A	#N/A	#N/A	#N/A
Ethephon	16672-87-0	26.8437	7.95606	15.1	#N/A	#N/A	0	0	0	0	0	0	16.3388	0	1.25	16.4327	#N/A	0	0	0	0
Chlorpropham	101-21-3	22.4189	46.2395	4.3	9.0934	#N/A	0	0	0	0	0	0	23.2469	20	83.125	0.396333	#N/A	0	20	10	40
Methomyl	16752-77-5	16.5192	12.0337	-2.2	0.105254	#N/A	0	0	83.0508	0	0	0	#N/A	40	3.125	0.678744	0	0	#N/A	#N/A	#N/A
Azafenidin	68049-83-2	21.5339	#N/A	#N/A	#N/A	#N/A	#N/A	#N/A	#N/A	#N/A	#N/A	#N/A	#N/A	#N/A	#N/A	#N/A	#N/A	#N/A	#N/A	#N/A	#N/A
Fosetyl Aluminum	39148-24-8	18.5841	#N/A	#N/A	#N/A	#N/A	#N/A	#N/A	#N/A	#N/A	#N/A	#N/A	21.0819	#N/A	#N/A	#N/A	#N/A	#N/A	#N/A	#N/A	#N/A
Ochratoxin A	303-47-9	15.3392	#N/A	3.9	#N/A	#N/A	#N/A	#N/A	#N/A	#N/A	#N/A	#N/A	#N/A	#N/A	#N/A	#N/A	#N/A	#N/A	#N/A	#N/A	#N/A
Fuberidazole	3878-19-1	14.7493	#N/A	-1.2	#N/A	#N/A	#N/A	#N/A	#N/A	#N/A	#N/A	#N/A	#N/A	#N/A	#N/A	#N/A	#N/A	#N/A	#N/A	#N/A	#N/A
Model descriptors																																									Measure
Reference			Number of substances tested in study				Toxicological domain of the study				Endpoint(s)																													ToxPi (Toxicological Priority Index)
Filer et al. 2014			1858				E, endocrine perturbation				Multiparameter (estrogen, androgen, thyroid, glucocorticoid, PPAR, other NR, monoamine receptors, BCF, LogP)																													ToxPi
Reif et al. 2010			309				E, endocrine perturbation				Multiparameter (AR, ER, TR, other NR, XME/ADME, KEGG pathways, Ingenuity pathways, OMIM phenotypes, LogP, predicted Caco-2)																													ToxPi			20% inhibition is given as threshold
Paul Friedman et al. 2016			1074				E, endocrine perturbation				Thyroperoxidase (TPO) inhibition																													% activity			Mahalanobis distance (MD) is an integrated value of 11 hormones
Haggard et al. 2018			656 (2012 single concentration)				E, endocrine perturbation				H295R steroidogenesis, multiparameter (11 hormones: 17a-hydroxypregnenolone; progesterone; 17a-hydroxyprogesterone; deoxycorticosterone; corticosterone; 11-deoxycortisol;cortisol; androstenedione;testosterone; estrone; 17b-estradiol)																													ToxPi
Chen et al. 2015			∼12 500 (∼8300 unique) (tox21 10k)				E, endocrine perturbation				Aromatase inhibition																													AC50
Auerbach et al. 2016			1061				M, metabolic disorder				Obesity and diabetes related endpoints, multiparameter, i.e. perturbation of insulin sensitivity, islet cell, beta cell, adipocyte differentiation, feeding (rodents), feeding (C.elegans) (685 assays).																													potency ranking
Boyd et al. 2016			968				D, developmental toxicity				C.elegans development (size)																													AC50
Truong et al. 2014			1060				D, developmental toxicity				Zebrafish embryo development - Sublethal effects (18 endpoints: mortality, yolk sac edema, body axis, eye defect, snout, jaw, otic vesicle, pericardial edema, brain, somite, pectoral fin, caudal fin, pigment, circulation, truncated body, swim bladder, notochord and bend tail, touch response)																													lowest effect concentration
Padilla et al. 2012			309				D, developmental toxicity				Zebrafish embryo toxicity - Death and overt structural defects: spine (e.g., stunted skeletal growth, curved spine, kink in tail), fins (e.g., malformed or stunted fins), cranial/facial (e.g., abnormal head, eyes, or otoliths), thorax (e.g., distension, heart malformations), abdomen (e.g., edema, emaciation), position in the water column (e.g., floating, lying on side)																													AC50, tox score
Reif et al. 2016			1060				D, developmental toxicity				Zebrafish embryo light response																													lowest effect concentration
Tal et al. 2017			1060				D, developmental toxicity / C, cancer-related				Angiogenesis, multiparameter (124 assays)																													ToxPi
Liu et al. 2015			677				H, hepatotoxicity				Hypertrophy, injury, proliferative lesions based on 711 in vitro classifiers																													% activity
