# Supplementary material for: Prioritization of chemicals in food for risk assessment by integrating exposure estimates and new approach methodologies: A next generation risk assessment case study
Source: Front Toxicol. 2022 Sep 19;4:933197. doi: 10.3389/ftox.2022.933197 (PMC9527283; doi:10.3389/ftox.2022.933197)
Supplement: Supplementary file 4 [file Table1.XLSX]

## Sheet: Mean exposure estimates
Screening chronic mean exposures to possible harmful substances in food using an upper and lower bound scenario
The exposure estimates should not be regarded as the actual exposure in the Netherlands.
Compound	SSD1 Code	mean (µg/kg bw/day) Upper bound scenario	mean (µg/kg bw/day) Lower bound scenario
1,1-dichloro-2,2-bis(4-ethylphenyl)ethane	RF-0001-001-PPP	0.292582	0
1,2,3,4,6,7,8-HpCDD	RF-00000341-ORG	3.21198e-07	2.09926e-07
1,2,3,4,6,7,8-HpCDF	RF-00000330-ORG	2.22334e-07	1.30685e-07
1,2,3,4,7,8,9-HpCDF	RF-00000331-ORG	2.05198e-07	8.60204e-09
1,2,3,4,7,8-HxCDD	RF-00000347-ORG	1.47276e-07	2.43313e-08
1,2,3,4,7,8-HxCDF	RF-00000332-ORG	1.15518e-07	6.203e-08
1,2,3,6,7,8-HxCDD	RF-00000342-ORG	1.55381e-07	6.89001e-08
1,2,3,6,7,8-HxCDF	RF-00000333-ORG	4.49408e-07	3.90216e-08
1,2,3,7,8,9-HxCDD	RF-00000343-ORG	1.79494e-07	2.72732e-08
1,2,3,7,8,9-HxCDF	RF-00000334-ORG	1.75861e-07	1.62377e-09
1,2,3,7,8-PeCDD	RF-00000344-ORG	2.15726e-07	5.34747e-08
1,2,3,7,8-PeCDF	RF-00000335-ORG	1.57538e-07	1.78849e-08
15-acetyldeoxynivalenol	RF-00000169-TOX	3.18539	0
1-naphthylacetamide	RF-0006-001-PPP	0.205654	0
1-naphthylacetic acid	RF-0007-001-PPP	0.0514151	0
2,2,2-Trichloro-1-(3,4-dichlorophenyl)ethyl acetate	RF-0990-001-PPP	0.709869	0
2,3,4,6,7,8-HxCDF	RF-00000336-ORG	1.14078e-07	3.16564e-08
2,3,4,7,8-PeCDF	RF-00000337-ORG	1.27822e-07	7.96434e-08
2,3,5-Trimethacarb	RF-0962-002-PPP	0.023157	0
2,3,7,8-TCDD	RF-00000345-ORG	2.6855e-07	1.89021e-08
2,3,7,8-TCDF	RF-00000338-ORG	1.9277e-07	1.10576e-07
2,4,5-T	RF-0009-001-PPP	0.0981989	0
2,4,5-TP	RF-0458-001-PPP	0.0536851	0
2,4-D	RF-0010-003-PPP	0.237873	0.00137565
2,4-D (RD)	RF-0010-001-PPP	0.432105	0.0304987
2,4-DB-A	RF-0008-001-PPP	0.0943272	0
2,4-Dimethylanilin	RF-0992-001-PPP	0.136452	0
2,4-Dimethylphenylformamide	RF-0024-003-PPP	0.136464	0
2,4-D-Methylester	RF-0010-002-PPP	0.0021828	0
2,6-Dichlorobenzamide	RF-0602-001-PPP	0.0694454	3.28069e-05
2-anilino-4-(2-hydroxypropyl)- 6-methylpyrimidin	RF-0274-003-PPP	0.0935783	0
2-ethylhexyl-MCPA	RF-0271-003-PPP	0.0203797	0
2-Naphthoxyacetic acid	RF-0803-001-PPP	1.03864	0
2-phenylphenol	RF-0823-001-PPP	0.403865	0.135056
3,5-Dichloroaniline	RF-0450-002-PPP	0.15195	2.83231e-05
3-acetildeoxynivalenol	RF-00000168-TOX	0.637256	0.000471872
3-Chloroaniline	RF-0086-002-PPP	1.12117	0
3-MCPD (Free)	RF-00000377-ORG	0.00802426	0.00261957
3-MCPD (From ester bounds)	RF-00000380-ORG	4.9076	0.105526
3-MCPD (Sum free and bound)	RF-00000378-ORG	0.112468	0.0196055
4,4-Dichlorobenzophenone	RF-0605-001-PPP	0.150832	0.000841205
4-CPA	RF-0460-001-PPP	1.06246	0
4-Phenylphenol	RF-0823-002-PPP	0.035865	0
5-methylchrysene	RF-00000041-ORG	0.00118023	0.000479334
6-Benzyladenin	RF-1062-001-PPP	0.0581219	0
Abamectin (RD)	RF-0011-001-PPP	0.319296	0.000119233
Acenaphthene	RF-00000042-ORG	0.00188018	0.00140266
Acenaphthylene	RF-00000043-ORG	0.0118749	0.00964033
Acephate	RF-0012-001-PPP	0.204918	0.000320305
Acetamiprid	RF-0014-001-PPP	0.20202	0.0132051
Acetochlor	RF-0015-001-PPP	0.102837	0
Acibenzolar acid (CGA 210007)	RF-0016-003-PPP	0.0860122	0
Acibenzolar-S-methyl	RF-0016-001-PPP	0.221012	0
Acifluorfen	RF-0461-001-PPP	0.596217	0
Aclonifen	RF-0017-001-PPP	0.231211	5.35654e-05
Acrinathrin	RF-0018-001-PPP	0.336109	0.000445851
Acrylamide	RF-00000410-ORG	8.73385	2.25028
Acybenzolar-S-methyl	RF-0016-002-PPP	0.225642	0
Aflatoxin (sum of B1, B2, G1, G2)	RF-00000435-TOX	0.00645354	0.000108206
Aflatoxin B1	RF-00000150-TOX	0.00274179	0.000464641
Aflatoxin B2	RF-00000151-TOX	0.001885	5.09965e-05
Aflatoxin G1	RF-00000152-TOX	0.00292693	5.54439e-05
Aflatoxin G2	RF-00000153-TOX	0.00176883	1.19681e-05
Aflatoxin M1	RF-00000155-TOX	3.20496e-05	3.98573e-06
Aflatoxins	RF-00000149-TOX	0.0087446	0.000580748
Alachlor	RF-0019-001-PPP	0.336322	2.41691e-06
Alanycarb	RF-0462-001-PPP	0.0659366	0
Aldicarb	RF-0020-002-PPP	0.307818	0
Aldicarb (RD)	RF-0020-001-PPP	0.157264	1.09808e-06
Aldicarb-Sulfone	RF-0020-004-PPP	0.154685	7.39661e-07
Aldicarb-Sulfoxide	RF-0020-003-PPP	0.161329	1.77431e-06
Aldrin	RF-0021-002-PPP	0.178044	1.52474e-07
Aldrin and Dieldrin (RD)	RF-0021-001-PPP	0.153791	0.000113589
Allethrin	RF-0464-001-PPP	0.384606	0
Allidochlor	RF-1023-001-PPP	0.0620878	0
Alloxydim	RF-0465-001-PPP	0.035865	0
Alpha-(3-hydroxybutyl) - alpha - (4-chloro-phenyl) - 1H - 1,2,4 - triazole -1-propanenitrile (RH9090	RF-1005-001-PPP	0.0303669	0
alpha-endosulfan	RF-0155-004-PPP	0.206924	0.00037294
Alphamethrin	RF-0112-002-PPP	0.188675	0.00148765
Ametoctradin	RF-1055-001-PPP	0.0956861	0.000854296
Ametryn	RF-0467-001-PPP	0.255653	0
Amidosulfuron	RF-0022-001-PPP	0.140212	0
Aminocarb	RF-0469-001-PPP	0.319972	0
Amisulbrom	RF-0470-001-PPP	0.0581219	0
Amitraz	RF-0024-002-PPP	0.193821	0
Amitraz (RD)	RF-0024-001-PPP	0.161203	0.000229386
Amitrole	RF-0025-001-PPP	0.094018	0
AMPA	RF-0471-001-PPP	0.159608	0.00330416
Ancymidol	RF-0473-001-PPP	0.0620878	0
Anilazine	RF-0026-001-PPP	0.329683	0
Anilofos	RF-0474-001-PPP	0.0620878	0
Anthracene	RF-00000044-ORG	0.00412994	0.0041668
Anthraquinone	RF-0475-001-PPP	3.54243	3.38632
Arsenic (As)	RF-00000128-CHE	0.589925	0.115231
Aspon	RF-0476-001-PPP	0.0645539	0
Asulam	RF-0028-001-PPP	0.141733	0
Atraton	RF-1024-001-PPP	0.150379	0
Atrazine	RF-0029-001-PPP	0.194653	0
Avermectin B1a	RF-0011-003-PPP	0.245115	3.89901e-05
Avermectin B1a (delta-8,9 isomer)	RF-0011-002-PPP	0.0253398	0
Avermectin B1b	RF-0011-004-PPP	0.281175	0
Azaconazole	RF-0482-001-PPP	0.148933	0
Azadirachtin	RF-0030-001-PPP	0.138152	0
Azafenidin	RF-0483-001-PPP	3.54935	0
Azamethiphos	RF-0484-001-PPP	0.342725	0
Azimsulfuron	RF-0031-001-PPP	0.112119	0
Azinphos-ethyl	RF-0032-001-PPP	0.287417	0
Azinphos-methyl	RF-0033-001-PPP	0.322587	2.79375e-05
Aziprotryne	RF-0485-001-PPP	0.295249	0
Azoxystrobin	RF-0035-001-PPP	0.218547	0.0271913
Barban	RF-0036-001-PPP	0.0902619	0
BB-101	RF-00000388-ORG	5.83036e-07	5.34172e-07
BB-153	RF-00000091-ORG	9.51065e-07	9.08994e-07
BB-52	RF-00000390-ORG	6.10114e-07	5.7408e-07
BDE-100	RF-00000099-ORG	3.23522e-06	2.98523e-06
BDE-153	RF-00000102-ORG	1.85763e-06	1.73638e-06
BDE-154	RF-00000101-ORG	1.74338e-06	1.64085e-06
BDE-183	RF-00000103-ORG	2.14263e-06	1.90242e-06
BDE-209	RF-00000104-ORG	0.000217093	0.000100146
BDE-28	RF-00000097-ORG	9.59308e-07	8.98425e-07
BDE-47	RF-00000098-ORG	2.20143e-05	1.98413e-05
BDE-99	RF-00000100-ORG	0.000515502	4.87839e-06
Beflubutamid	RF-0037-001-PPP	0.0997804	0
Benalaxyl	RF-0038-002-PPP	0.683646	0
Benalaxyl (RD)	RF-0038-001-PPP	0.201067	4.84767e-05
Benalaxyl-M	RF-0038-003-PPP	0.0719313	0
Benazolin	RF-0487-001-PPP	0.354935	0
Bendiocarb	RF-0489-001-PPP	0.240368	0
Benfluralin	RF-0039-001-PPP	0.168509	0
Benfuracarb	RF-0040-001-PPP	0.207845	0
Benfuresate	RF-0490-001-PPP	0.354935	0
Benodanil	RF-0491-001-PPP	0.310679	0
Benomyl	RF-0041-003-PPP	0.052836	0
Benoxacor	RF-0492-001-PPP	0.156261	0
Bensulfuron-Methyl	RF-0494-001-PPP	0.102485	0
Bensulide	RF-0495-001-PPP	0.0620878	0
Bentazone	RF-0042-002-PPP	0.142925	1.49708e-06
Bentazone (RD)	RF-0042-001-PPP	0.134207	1.38104e-05
Benthiavalicarb	RF-0043-002-PPP	0.101905	0
Benthiavalicarb (RD)	RF-0043-001-PPP	0.0800289	0
Benthiavalicarb isopropyl	RF-0043-003-PPP	0.104389	0.000137958
Benzo-a-anthracene	RF-00000045-ORG	0.00661995	0.00481101
Benzo-a-pyrene	RF-00000046-ORG	0.0028905	0.00261185
Benzo-b+j-fluoranthene	RF-00000065-ORG	0.00175469	0.00134629
Benzo-b-fluoranthene	RF-00000047-ORG	0.00542947	0.00446286
Benzo-c-fluorene	RF-00000048-ORG	0.000967827	0.00047308
Benzo-e-pyrene	RF-00000049-ORG	0.00196089	0.0011117
Benzo-g,h,i-perylene	RF-00000050-ORG	0.00156312	0.000999134
Benzo-j-fluoranthene	RF-00000051-ORG	0.00214019	0.00164074
Benzo-k-fluoranthene	RF-00000052-ORG	0.00115417	0.000566422
Benzoximate	RF-0500-001-PPP	0.276039	0
Benzoylprop	RF-0501-001-PPP	0.00608931	0
Benzoylprop-Ethyl	RF-0502-001-PPP	0.320602	0
Beta-cypermethrin	RF-0112-003-PPP	0.0437444	0
beta-Endosulfan	RF-0155-003-PPP	0.202292	0.000298222
Bifenazate	RF-0044-001-PPP	0.1995	0.000567636
Bifenox	RF-0045-001-PPP	0.31044	0
Bifenthrin	RF-0046-001-PPP	0.268542	0.00378721
Binapacryl	RF-0047-001-PPP	0.522569	3.62955e-06
Bioallethrin	RF-0504-001-PPP	0.355089	2.28326e-06
Bioresmethrin	RF-0505-001-PPP	0.692804	0
Biphenyl	RF-0506-001-PPP	0.241286	0.000108337
Bispyribac	RF-0507-001-PPP	0.0581219	0
Bitertanol	RF-0048-001-PPP	0.403556	0.0062252
Bixafen	RF-1056-001-PPP	0.127944	0.000115214
Bixafen and desmethyl-bixafen	RF-00000010-PAR	0.0457951	0
Boscalid	RF-0049-001-PPP	0.248851	0.0915224
Boscalid and M 510F01	RF-0049-002-PPP	0.143225	0.0288212
Bromacil	RF-0511-001-PPP	0.234074	0
Bromadiolone	RF-00002596-PAR	0.0240715	0
Bromfenvinfos	RF-0513-001-PPP	0.0923218	0
Bromide ion	RF-0050-001-PPP	12.3224	2.42133
Bromocyclen	RF-0515-001-PPP	0.077008	0
Bromophos	RF-0517-001-PPP	0.225931	0
Bromophos-ethyl	RF-0051-001-PPP	0.208402	4.65331e-06
Bromopropylate	RF-0052-001-PPP	0.339065	0.000149562
Bromoxynil	RF-0053-002-PPP	0.0779596	0
Bromoxynil (RD)	RF-0053-001-PPP	0.162365	0
Brompyrazon	RF-0987-001-PPP	0.0141069	0
Bromuconazole	RF-0054-001-PPP	0.165613	7.29792e-06
Bupirimate	RF-0055-001-PPP	0.169441	0.00145484
Buprofezin	RF-0056-001-PPP	0.190753	0.00133071
Butachlor	RF-0519-001-PPP	0.0915376	0
Butafenacil	RF-0520-001-PPP	0.0955708	0
Butamifos	RF-0521-001-PPP	0.598683	0
Butocarboxim	RF-0522-001-PPP	0.0833581	0
Butocarboxim (sum)	RF-0523-001-PPP	0.0819914	0
Butocarboxim sulfone	RF-0986-001-PPP	0.0818065	0
Butocarboxim-Sulfoxid	RF-0524-001-PPP	0.139123	0
Butotyl-MCPA	RF-0271-001-PPP	0.0178347	0
Butoxycarboxim	RF-0525-001-PPP	0.055318	0
Butralin	RF-0057-001-PPP	0.217143	7.16376e-05
Buturon	RF-0527-001-PPP	0.0659366	0
Butylate	RF-0058-001-PPP	0.301411	0
Cadmium (Cd)	RF-00000150-CHE	0.220016	0.12096
Cadusafos	RF-0528-001-PPP	0.18375	0
Captafol	RF-0060-001-PPP	0.574254	0
Captan	RF-0061-001-PPP	0.331266	0.0189805
Captan/Folpet (sum)	RF-0531-001-PPP	0.301162	0.0146806
Carbaryl	RF-0062-001-PPP	0.281961	0.00271476
Carbendazim	RF-0041-002-PPP	0.214982	0.0329466
Carbendazim and benomyl (RD)	RF-0041-001-PPP	0.271522	0.0287804
Carbendazim and thiophanate-methyl	RF-1002-001-PPP	0.097898	0
Carbetamide	RF-0064-001-PPP	0.144467	0
Carbetamide	RF-0064-001-PPP	0.144467	0
Carbetamide	RF-0064-001-PPP	0.144467	0
Carbetamide	RF-0064-001-PPP	0.144467	0
Carbofuran	RF-0065-003-PPP	0.166352	0.000250484
Carbofuran (RD)	RF-0065-001-PPP	0.249402	0.000415531
Carbofuran, 3-hydroxy	RF-0065-002-PPP	0.260651	0.000193817
Carbofuran, 3-keto	RF-0534-001-PPP	0.069392	0
Carbon disulphide	RF-0151-005-PPP	0.00777266	0
Carbophenothion	RF-0535-001-PPP	0.266887	0
Carbophenothion (sum)	RF-0535-003-PPP	0.144498	0
Carbophenothion-Methyl	RF-0536-001-PPP	0.161632	0
Carbosulfan	RF-0068-001-PPP	0.374112	0
Carboxin	RF-0069-001-PPP	0.392567	0
Carfentrazone-ethyl	RF-0070-003-PPP	0.312092	0
Carfentrazone-ethyl (RD)	RF-0070-001-PPP	0.0721711	0
Carpropamid	RF-0537-001-PPP	0.151114	0
Chinomethionat	RF-0539-001-PPP	0.241445	0
Chlorantraniliprole (DPX E-2Y45)	RF-0072-001-PPP	0.162261	0.00272823
Chlorates	RF-00000015-CHE	0.0723893	0
Chlorbenside	RF-0073-001-PPP	0.322527	0
Chlorbromuron	RF-0544-001-PPP	0.144035	0
Chlorbufam	RF-0074-001-PPP	0.317614	0
Chlordane	RF-0075-002-PPP	0.029843	0
Chlordane (other)	RF-0075-005-PPP	0.163206	0
Chlordane (RD)	RF-0075-001-PPP	0.139268	0.000122517
Chlordecone	RF-0076-001-PPP	0.0727145	0.00346402
Chlordimeform	RF-0545-001-PPP	0.368167	0
Chlorfenapyr	RF-0077-001-PPP	0.284179	0.00194636
Chlorfenprop-Methyl	RF-0548-001-PPP	0.0536851	0
Chlorfenson	RF-0078-001-PPP	0.189506	0
Chlorfenvinphos	RF-0079-001-PPP	0.188295	1.22823e-06
Chlorfluazuron	RF-0549-001-PPP	0.290772	2.68449e-05
Chlorflurenol	RF-0550-001-PPP	0.0536851	0
Chlorflurenol-Methyl	RF-0551-001-PPP	0.0536851	0
Chloridazon	RF-0080-001-PPP	0.202755	3.77241e-05
Chlorimuron-Ethyl	RF-0553-001-PPP	0.0620878	0
Chlormephos	RF-0554-001-PPP	0.201011	0
Chlormequat	RF-0081-001-PPP	0.203986	0.0644001
Chlorobenzilate	RF-0082-001-PPP	0.341743	1.88029e-06
Chloroneb	RF-0556-001-PPP	0.290298	0
Chloropropylate	RF-0557-001-PPP	0.404223	0
Chlorothalonil	RF-0084-001-PPP	0.293706	0.00670214
Chlorotoluron	RF-0092-001-PPP	0.150417	0
Chloroxuron	RF-0085-001-PPP	0.199429	0
Chlorpropham	RF-0086-003-PPP	0.947011	0.43383
Chlorpropham (other)	RF-0086-001-PPP	0.637021	0.238125
Chlorpropham and 4-HAS	RF-0086-004-PPP	0.195645	0
Chlorpyrifos	RF-0087-001-PPP	0.221481	0.049675
Chlorpyrifos-methyl	RF-0088-001-PPP	0.26191	0.0336229
Chlorsulfuron	RF-0089-001-PPP	0.0990066	0
Chlorthal	RF-0559-001-PPP	0.0536851	0
Chlorthal-dimethyl	RF-0090-001-PPP	0.154396	4.60614e-05
Chlorthiamid	RF-0091-001-PPP	0.596217	0
Chlorthion	RF-0560-001-PPP	0.0659366	0
Chlorthiophos	RF-0561-001-PPP	0.240219	0
Chlorthiophos sulfone	RF-0985-001-PPP	1.31195	0
Chlozolinate	RF-0093-001-PPP	0.165514	0
Chromafenozide	RF-0094-001-PPP	0.0645539	0
Chrysene	RF-00000053-ORG	0.00774447	0.00546432
Cinerin	RF-1066-001-PPP	0.257003	0
Cinerin I	RF-1066-002-PPP	0.0884814	0
Cinerin II	RF-1066-003-PPP	0.0884814	0
Cinidon-ethyl (RD)	RF-0095-001-PPP	0.176897	0
Cinosulfuron	RF-0564-001-PPP	0.145368	0
cis-Chlordane	RF-0075-004-PPP	0.146147	3.6533e-05
cis-Heptachlorepoxide	RF-0236-002-PPP	0.151502	7.63272e-05
cis-Permethrin	RF-0842-002-PPP	0.111883	0
Clethodim	RF-0096-005-PPP	0.188431	0
Clethodim (RD)	RF-0096-001-PPP	0.254029	0
Clethodim, 5-Hydroxy-Sulfon	RF-0096-009-PPP	0.035865	0
Clethodim-Imin-Sulfon	RF-0096-007-PPP	0.035865	0
Clethodim-Imin-Sulfoxid	RF-0096-006-PPP	0.035865	0
Clethodim-Sulfon	RF-0096-002-PPP	0.035865	0
Clethodim-Sulfoxid	RF-0096-004-PPP	0.035865	0
Clodinafop (RD)	RF-0097-001-PPP	0.186629	0
Clodinafop-Propargyl	RF-0565-001-PPP	0.143248	0
Cloethocarb	RF-1015-001-PPP	0.709869	0
Clofentezine	RF-0098-001-PPP	0.180967	0.000862333
Clofentezine (sum of all compounds)	RF-0098-002-PPP	0.346956	0
Clomazone	RF-0099-001-PPP	0.185549	1.70468e-05
Clopyralid	RF-0100-001-PPP	0.786798	0.00185506
Cloquintocet	RF-0567-001-PPP	0.083146	0
Cloquintocet-Mexyl	RF-0568-001-PPP	0.254113	0
Clothianidin	RF-0101-001-PPP	0.141256	0.000433794
Copper (Cu)	RF-00000167-CHE	0.0449667	0.0592217
Coumachlor	RF-0570-001-PPP	0.0620878	0
Coumaphos	RF-0571-001-PPP	0.278981	0.000337428
Coumatetralyl	RF-0572-001-PPP	0.142153	0
Crimidine	RF-0573-001-PPP	0.131502	0
Crufomate	RF-0575-001-PPP	0.354935	0
Cyanamide including salts expressed as cyanamide	RF-0103-001-PPP	0.0021828	0
Cyanazine	RF-0576-001-PPP	0.250797	0
Cyanofenphos	RF-0577-001-PPP	0.305707	0
Cyanophos	RF-0578-001-PPP	0.297722	0
Cyazofamid	RF-0104-001-PPP	0.181274	0.000436161
Cyclanilide	RF-0105-001-PPP	0.0770865	0
Cycloate	RF-0580-001-PPP	0.302083	0
Cyclopenta-c,d-pyrene	RF-00000054-ORG	0.00361927	0.00201295
Cycloprothrin	RF-0581-001-PPP	0.596217	0
Cycloxydim	RF-0106-002-PPP	0.145061	0
Cycloxydim (RD)	RF-0106-001-PPP	0.114042	0
Cycluron	RF-0583-001-PPP	0.105286	0
Cyflufenamid	RF-0107-001-PPP	0.10263	3.6758e-05
Cyfluthrin	RF-0108-003-PPP	1.0805	0.000928343
Cyfluthrin (RD)	RF-0108-001-PPP	0.291719	0.000842773
Cyfluthrin, beta-	RF-0108-002-PPP	0.130821	0.00251771
Cyhalofop-butyl (other)	RF-0109-001-PPP	0.27371	0
Cyhalothrin	RF-0584-001-PPP	0.0659366	0
Cyhalothrin, gamma-	RF-0585-001-PPP	0.0503062	0
Cymiazole	RF-0586-001-PPP	0.0862873	0
Cymoxanil	RF-0111-001-PPP	0.165433	0.000153548
Cypermethrin	RF-0112-004-PPP	0.23144	0.00728858
Cypermethrin (RD)	RF-0112-001-PPP	0.539302	0.0409322
Cyphenothrin	RF-0587-001-PPP	0.362139	0
Cyproconazole	RF-0113-001-PPP	0.178843	0.000214903
Cyprodinil	RF-0114-001-PPP	0.205183	0.036233
Cyprodinil and metabolite CGA 304075	RF-0114-002-PPP	0.419319	0.0909511
Cyprofuram	RF-0589-001-PPP	0.354935	0
Cyromazine	RF-0115-001-PPP	0.851602	0.00262958
Cythioate	RF-0590-001-PPP	0.103602	0
Daimuron	RF-0591-001-PPP	0.0620878	0
Daminozide (RD)	RF-0117-001-PPP	0.0912611	0.000216848
Dazomet (RD)	RF-0118-001-PPP	0.709869	0
DDT (RD)	RF-0119-001-PPP	0.229115	0.000298536
Deltamethrin (RD)	RF-0120-001-PPP	0.413731	0.011679
Demeton	RF-1045-001-PPP	0.386326	0
Demeton-S	RF-1022-001-PPP	0.332391	0
Demeton-S-Methyl	RF-0594-002-PPP	0.580553	0
Demeton-S-Methyl/Demeton-S-methyl sulfone/oxydemeton-methyl	RF-0594-001-PPP	0.294275	0
Demeton-S-Methylsulfone	RF-0323-003-PPP	0.178409	0
Deoxynivalenol	RF-00000165-TOX	0.941879	0.700412
Desethyl-Atrazine	RF-0478-001-PPP	0.146738	0
Desmedipham	RF-0121-001-PPP	0.227923	9.25716e-06
Desmethyl Pirimicarb	RF-0347-003-PPP	0.154603	0.00296827
Desmethylformamido-Pirimicarb	RF-0850-001-PPP	0.257257	7.99833e-05
Desmetryn	RF-0595-001-PPP	0.380754	0
Diacetoxyscirpenol	RF-00000163-TOX	4.52911e-05	0
Diafenthiuron	RF-0596-001-PPP	0.219238	0
Dialifos	RF-0597-001-PPP	0.237174	0
Diallate	RF-0122-001-PPP	0.319064	0
Diazinon	RF-0123-001-PPP	0.172105	0.00129817
Dibenzo-a,e-pyrene	RF-00000055-ORG	0.000667217	9.16947e-05
Dibenzo-a,h-anthracene	RF-00000056-ORG	0.00238008	0.000150157
Dibenzo-a,h-pyrene	RF-00000057-ORG	0.00073864	1.07916e-05
Dibenzo-a,i-pyrene	RF-00000058-ORG	0.000825616	4.13812e-05
Dibenzo-a,l-pyrene	RF-00000059-ORG	0.000795699	0.000113531
Dicamba	RF-0124-001-PPP	0.105424	0
Dichlobenil	RF-0125-001-PPP	0.23716	0
Dichlofenthion	RF-0599-001-PPP	0.199554	0
Dichlofluanid	RF-0453-001-PPP	0.259611	0
Dichlormid	RF-0601-001-PPP	0.0875635	0
Dichlorophen	RF-0607-001-PPP	0.132431	0
Dichlorprop	RF-0126-002-PPP	0.154726	0
Dichlorprop including Dichlorprop-p	RF-0126-001-PPP	0.178321	4.14447e-05
Dichlorvos	RF-0127-001-PPP	0.230483	0.000582143
Diclobutrazol	RF-0610-001-PPP	0.219667	0
Diclofop	RF-0128-002-PPP	0.103578	0
Diclofop (RD)	RF-0128-001-PPP	0.234686	0
Diclofop-Methyl	RF-0128-003-PPP	0.147223	8.67053e-06
Dicloran	RF-0129-001-PPP	0.160401	8.55982e-06
Dicofol (RD)	RF-0130-001-PPP	0.241744	0.0023747
Dicrotophos	RF-0612-001-PPP	0.180073	0
Dieldrin	RF-0021-003-PPP	0.202257	0.000316715
Diethatyl	RF-0615-001-PPP	3.54935	0
Diethofencarb	RF-0132-001-PPP	0.195799	0.000155803
Difenoconazole	RF-0133-001-PPP	0.162049	0.0057964
Difenoxuron	RF-0618-001-PPP	0.308213	0
Difenzoquat	RF-0619-001-PPP	0.0776976	0
Diflubenzuron	RF-0134-001-PPP	0.426911	0.00128442
Diflubenzuron and 4 膨hlorophenylurea	RF-0134-002-PPP	0.13309	0
Diflufenican	RF-0135-001-PPP	0.162164	2.93043e-05
Diflufenzopyr	RF-0620-001-PPP	0.620878	0
Dikegulac	RF-0621-001-PPP	0.21791	0
Dimefuron	RF-0623-001-PPP	0.105762	0
Dimethachlor	RF-0136-001-PPP	0.239348	0
Dimethenamid朴	RF-0137-001-PPP	0.0315588	0
Dimethenamid朴 (RD)	RF-0137-002-PPP	0.20183	0
Dimethipin	RF-0138-001-PPP	0.354935	0
Dimethirimol	RF-0626-001-PPP	0.260462	0
Dimethoate	RF-0139-003-PPP	11.6307	0.00342141
Dimethoate (RD)	RF-0139-001-PPP	14.423	0.00590955
Dimethomorph	RF-0140-001-PPP	0.207797	0.0105829
Dimethylvinphos	RF-0627-001-PPP	0.34816	0
Dimoxystrobin	RF-0141-001-PPP	0.147583	0
Diniconazole	RF-0142-001-PPP	0.166358	3.6166e-05
Dinitramine	RF-0630-001-PPP	0.104078	0
Dinobuton	RF-0631-001-PPP	0.363392	0
Dinocap	RF-0143-002-PPP	0.122662	0
Dinocap (RD)	RF-0143-001-PPP	0.360896	9.92823e-05
Dinoseb	RF-0144-001-PPP	0.314068	0
Dinotefuran	RF-0633-001-PPP	0.101666	6.05925e-05
Dinoterb	RF-0145-001-PPP	0.295058	0
Dioxabenzofos	RF-0635-001-PPP	0.0536851	0
Dioxacarb	RF-0636-001-PPP	0.804839	0
Dioxathion	RF-0146-001-PPP	0.385406	0
Diphenamid	RF-0638-001-PPP	0.367763	0
Diphenylamine	RF-0147-001-PPP	0.532404	0.0334132
Dipropetryn	RF-1030-001-PPP	0.0771013	0
Dipropyl isocinchomeronate	RF-0982-001-PPP	0.353044	0
Disulfoton	RF-0149-002-PPP	0.263175	0
Disulfoton (RD)	RF-0149-001-PPP	0.257822	1.38166e-06
Disulfoton-Sulfon	RF-0149-004-PPP	0.148175	0
Disulfoton-Sulfoxid	RF-0149-003-PPP	0.318753	6.73802e-06
Ditalimfos	RF-0640-001-PPP	0.422897	0
Dithianon	RF-0150-001-PPP	0.573327	0.026175
Dithiocarbamates (RD)	RF-0151-001-PPP	1.31818	0.173532
Dithiopyr	RF-0641-001-PPP	0.620878	0
Diuron	RF-0152-002-PPP	0.145633	1.47167e-05
Diuron (all components)	RF-0152-001-PPP	0.137021	1.31771e-05
DMSA	RF-0643-001-PPP	0.134727	0
DMST	RF-0644-001-PPP	0.163758	0.000104803
DNOC	RF-0153-001-PPP	0.458713	0
Dodemorph	RF-0645-001-PPP	0.143857	3.36844e-06
Dodine	RF-0154-001-PPP	0.170066	0.00473289
Edifenphos	RF-0647-001-PPP	0.287965	0
Emamectin B1a	RF-0649-001-PPP	0.0820501	0
Emamectin B1b	RF-0650-001-PPP	0.0820501	0
Emamectin benzoate B1a	RF-0648-001-PPP	0.144793	0
Endosulfan (RD)	RF-0155-001-PPP	0.207174	0.00124339
Endosulfansulfate	RF-0155-002-PPP	0.186601	0.000655503
Endrin	RF-0156-001-PPP	0.214397	9.07052e-06
EPN	RF-0654-001-PPP	0.338356	1.00864e-06
Epoxiconazole	RF-0157-001-PPP	0.1632	0.000596065
EPTC (ethyl dipropylthiocarbamate)	RF-0158-001-PPP	0.287541	0
Ergocornine	RF-00000136-TOX	0.0180704	0
Ergocorninine	RF-00000143-TOX	0.0180704	0
Ergocristine	RF-00000140-TOX	0.0180704	0
Ergocristinine	RF-00000147-TOX	0.0180704	0
Ergocryptine	RF-00000256-TOX	0.0180704	0
Ergocryptinine	RF-00000257-TOX	0.0180704	0
Ergometrine	RF-00000134-TOX	0.0180704	0
Ergometrinine	RF-00000141-TOX	0.0180704	0
Ergosine	RF-00000135-TOX	0.0180704	0
Ergosinine	RF-00000142-TOX	0.0180704	0
Ergotamine	RF-00000137-TOX	0.0180765	9.05822e-06
Ergotaminine	RF-00000144-TOX	0.0180704	0
Esfenvalerate	RF-0690-003-PPP	0.226908	0.00063301
Etaconazole	RF-0657-001-PPP	0.0800185	0
Ethalfluralin	RF-0159-001-PPP	0.292937	0
Ethametsulfuron-Methyl	RF-0658-001-PPP	0.00431866	0
Ethephon	RF-0160-001-PPP	0.541668	0.103918
Ethiofencarb	RF-0660-001-PPP	0.177886	0
Ethiofencarb (sum)	RF-0661-001-PPP	0.0885582	0
Ethiofencarb-Sulfon	RF-0662-001-PPP	0.145313	0
Ethiofencarb-Sulfoxid	RF-0663-001-PPP	0.0899988	0
Ethion	RF-0161-001-PPP	0.173106	0.000433945
Ethiprole	RF-0664-001-PPP	0.181692	0
Ethirimol	RF-0162-001-PPP	0.146157	6.48619e-05
Ethofumesate	RF-0163-002-PPP	0.179078	0
Ethofumesate (RD)	RF-0163-001-PPP	0.187861	0
Ethoprophos	RF-0164-001-PPP	0.169805	9.19019e-06
Ethoxyquin	RF-0165-001-PPP	0.367105	0.000269406
Ethoxysulfuron	RF-0166-001-PPP	0.0581219	0
Ethyl carbamate	RF-00000375-ORG	8.75117	8.74612
Etofenprox	RF-0168-001-PPP	0.160106	0.00292868
Etoxazole	RF-0169-001-PPP	0.144783	9.22016e-05
Etridiazole	RF-0170-001-PPP	0.847126	0
Etrimfos	RF-0668-001-PPP	0.267713	0
Famoxadone	RF-0171-001-PPP	0.465932	0.00240167
Famphur	RF-0670-001-PPP	0.0800865	0
Fenamidone	RF-0172-001-PPP	0.14809	0.000241683
Fenamiphos	RF-0173-004-PPP	0.205644	6.71309e-06
Fenamiphos (RD)	RF-0173-001-PPP	0.181013	3.74915e-05
Fenamiphos-Sulfon	RF-0173-003-PPP	0.176381	0
Fenamiphos-Sulfoxid	RF-0173-002-PPP	0.210291	3.6164e-05
Fenarimol	RF-0174-001-PPP	0.166809	2.5919e-05
Fenazaquin	RF-0175-001-PPP	0.16446	0.000312361
Fenbuconazole	RF-0176-001-PPP	0.161086	0.00114604
Fenbutatin oxide	RF-0177-001-PPP	0.187947	0.0230458
Fenchlorazol-Ethyl	RF-0673-001-PPP	0.0536851	0
Fenchlorphos	RF-0178-002-PPP	0.348695	0
Fenchlorphos (RD)	RF-0178-001-PPP	0.368016	0
Fenchlorphos-oxon	RF-0178-003-PPP	0.0969277	0
Fenclorim	RF-0674-001-PPP	0.0387307	0
Fenfluthrin	RF-0675-001-PPP	0.0659366	0
Fenfuram	RF-0676-001-PPP	0.712335	0
Fenhexamid	RF-0179-001-PPP	0.245917	0.0537097
Fenitrothion	RF-0180-001-PPP	0.179079	6.95575e-08
Fenobucarb	RF-0677-001-PPP	0.143882	4.34492e-05
Fenothiocarb	RF-0678-001-PPP	1.1989	0
Fenoxaprop	RF-0680-001-PPP	0.201474	0
Fenoxaprop-ethyl	RF-0681-002-PPP	0.337058	0
Fenoxaprop-P	RF-0181-001-PPP	0.177522	0
Fenoxaprop-P-Ethyl	RF-0681-001-PPP	0.247158	0
Fenoxycarb	RF-0182-001-PPP	0.314004	0.00193069
Fenpiclonil	RF-0682-001-PPP	0.233244	0
Fenpropathrin	RF-0183-001-PPP	0.307938	0.000443317
Fenpropidin	RF-0184-001-PPP	0.159183	9.78174e-05
Fenpropimorph	RF-0185-001-PPP	0.178354	0.000332294
Fenpropimorph carboxylic acid (BF 421-2)	RF-0185-002-PPP	0.0685604	0
Fenpyroximate	RF-0186-001-PPP	0.146305	0.000904606
Fenson	RF-0684-001-PPP	0.25127	0
Fensulfothion	RF-0685-002-PPP	0.392887	0
Fensulfothion and analogues	RF-0685-001-PPP	0.0891732	0
Fensulfothion oxon	RF-0685-004-PPP	0.102443	0
Fensulfothion-oxon-sulphone	RF-0685-005-PPP	0.102443	0
Fensulfothion-sulfon	RF-0685-003-PPP	0.0818251	0
Fenthion	RF-0187-006-PPP	0.188704	0.000216656
Fenthion (RD)	RF-0187-001-PPP	0.168578	0.000480286
Fenthion oxon sulfone	RF-0187-007-PPP	0.165583	0
Fenthion-Oxon	RF-0187-004-PPP	0.33122	0
Fenthion-Oxonsulfoxide	RF-0187-005-PPP	0.167427	0
Fenthion-Sulfon	RF-0187-003-PPP	0.15345	6.88194e-06
Fenthion-Sulfoxide	RF-0187-002-PPP	0.159093	0.000168522
Fentin hydroxide	RF-0189-001-PPP	0.0540911	0
Fenuron	RF-0689-001-PPP	0.244938	0
Fenvalerate	RF-0690-002-PPP	0.322624	0.00130172
Fenvalerate	RF-0973-001-PPP	0.203784	0
Fenvalerate (sum of RR, SS, RS and SR isomers)	RF-0690-006-PPP	0.198101	0.000983928
Fenvalerate and Esfenvalerate (Sum of RR and SS isomers)	RF-0690-004-PPP	0.257754	0.00107221
Fenvalerate and Esfenvalerate (Sum of RS and SR isomers)	RF-0690-005-PPP	0.188194	0.000172526
Fenvalerate/Esfenvalerate (sum)	RF-0690-001-PPP	0.859001	3.71917e-05
Fipronil	RF-0192-003-PPP	0.125042	8.45526e-05
Fipronil (other)	RF-0692-001-PPP	0.000232778	0
Fipronil (RD)	RF-0192-001-PPP	0.128015	7.12984e-05
Fipronil-Desulfinyl	RF-0692-002-PPP	0.045661	0
Fipronil-Sulfide	RF-0693-001-PPP	0.0800629	0
Fipronil-Sulfone	RF-0192-002-PPP	0.127075	1.1154e-07
Flamprop	RF-1046-001-PPP	0.101353	0
Flamprop-isopropyl	RF-1047-001-PPP	0.0596217	0
Flamprop-methyl	RF-1048-001-PPP	0.0758084	0
Flamprop-M-Isopropyl	RF-0694-001-PPP	0.380724	0
Flamprop-M-Methyl	RF-0695-001-PPP	0.354935	0
Flazasulfuron	RF-0193-001-PPP	0.143382	0
Flocoumafen	RF-0696-001-PPP	0.142153	0
Flonicamid	RF-0194-002-PPP	0.149909	0.00200304
Flonicamid (RD)	RF-0194-001-PPP	0.154883	0.00236701
Florasulam	RF-0195-001-PPP	0.057061	0
Fluacrypyrim	RF-0697-001-PPP	0.0596217	0
Fluazifop (free acid)	RF-0698-001-PPP	0.327047	0.000413316
Fluazifop-Butyl	RF-0699-001-PPP	0.112547	0.000647203
Fluazifop-P-butyl	RF-0197-002-PPP	0.297071	0.000178259
Fluazifop-P-butyl (RD)	RF-0197-001-PPP	0.434886	0.000363034
Fluazinam	RF-0198-001-PPP	0.345039	0.000151775
Fluazuron	RF-0701-001-PPP	0.0620878	0
Flubendiamide	RF-0199-001-PPP	0.138015	0.00034613
Flubenzimine	RF-0702-001-PPP	0.415019	0
Fluchloralin	RF-0703-001-PPP	0.297722	0
Flucycloxuron	RF-0200-001-PPP	0.0748434	0
Flucythrinate	RF-0201-001-PPP	0.615578	0
Flucythrinate (RD)	RF-0201-002-PPP	0.642218	0
Fludioxonil	RF-0202-001-PPP	0.263919	0.0414034
Flufenacet	RF-0203-002-PPP	0.102754	0
Flufenacet (RD)	RF-0203-001-PPP	0.296467	0
Flufenoxuron	RF-0204-001-PPP	0.150686	0.00171456
Flumethrin	RF-0705-001-PPP	0.873338	0
Flumetralin	RF-0706-001-PPP	0.103707	0
Flumioxazine	RF-0206-001-PPP	0.144186	0
Fluometuron	RF-0207-001-PPP	0.27252	0
Fluopicolide	RF-0208-001-PPP	0.157823	0.00143025
Fluopyram	RF-1071-001-PPP	0.145712	0.00425275
Fluopyram and M25	RF-00000023-PAR	0.0457757	0
Fluoranthene	RF-00000066-ORG	0.00792929	0.00883131
Fluorene	RF-00000060-ORG	0.00736083	0.00529383
Fluoroglycofene	RF-0210-001-PPP	0.352351	0
Fluoroglycofen-Ethyl	RF-0711-001-PPP	0.35458	0
Fluotrimazole	RF-0713-001-PPP	0.0771013	0
Fluoxastrobin	RF-0211-001-PPP	0.105179	5.26194e-06
Flupyrsulfuron-methyl	RF-0212-001-PPP	0.222828	0
Fluquinconazole	RF-0213-001-PPP	0.243149	4.60135e-05
Flurenol-butyl	RF-1016-001-PPP	0.354935	0
Fluridone	RF-0718-001-PPP	0.0620878	0
Flurochloridone	RF-0214-001-PPP	0.142523	9.0067e-06
Fluroxypyr	RF-0215-003-PPP	0.271083	0
Fluroxypyr (RD)	RF-0215-001-PPP	0.191557	8.17646e-06
Fluroxypyr-Meptyl	RF-0215-002-PPP	0.332391	0
Flurprimidole	RF-0216-001-PPP	0.0719014	0
Flurtamone	RF-0217-001-PPP	0.197163	0
Flusilazole	RF-0218-001-PPP	0.159166	0.000136052
Flusilazole and IN-F7321	RF-0218-002-PPP	0.335144	0
Flusulfamide	RF-0719-001-PPP	0.078804	0
Fluthiacet-Methyl	RF-0720-001-PPP	0.228703	0
Flutolanil	RF-0219-001-PPP	0.155393	0.000816837
Flutriafol	RF-0220-001-PPP	0.173424	0.00059269
Fluvalinate	RF-0721-001-PPP	0.616908	0.000480155
Folpet	RF-0221-001-PPP	0.289779	0.00779484
Fomesafen	RF-0723-001-PPP	0.0803632	0
Fonofos	RF-0724-001-PPP	0.209167	0
Foramsulfuron	RF-0222-001-PPP	0.231697	0
Forchlorfenuron	RF-0196-001-PPP	0.0934719	7.29113e-06
Formetanate	RF-0223-002-PPP	0.148507	0.0018114
Formetanate(RD)	RF-0223-001-PPP	0.23561	0.0011128
Formothion	RF-0224-001-PPP	0.26162	0
Fosetyl-Al (RD)	RF-0225-001-PPP	2.96304	0.048077
Fosthiazate	RF-0226-001-PPP	0.211934	0.000787298
Fuberidazole	RF-0227-001-PPP	1.74924	4.37329e-05
Fumonisin B1	RF-00000177-TOX	0.10755	0.0243941
Fumonisin B2	RF-00000178-TOX	0.0356173	0.00831448
Fumonisins	RF-00000174-TOX	0.0301572	0.0180571
Furalaxyl	RF-0727-001-PPP	0.175816	0
Furan	RF-00000073-ORG	1.37706	1.35599
Furathiocarb	RF-0228-001-PPP	0.153098	0
Furmecyclox	RF-0729-001-PPP	0.131873	0
Glufosinate-ammonium (RD)	RF-0232-001-PPP	0.125596	0
glycidol ester	RF-00001344-PAR	0.0688448	0.0580637
Glyphosate	RF-1020-001-PPP	0.948252	0.120982
Halfenprox	RF-0732-001-PPP	0.297722	0
Halofenozide	RF-0733-001-PPP	0.135989	4.70074e-06
Haloxyfop	RF-0235-004-PPP	0.437976	4.98286e-05
Haloxyfop (other)	RF-1011-001-PPP	0.400816	0.000729951
Haloxyfop including haloxyfop-R (RD)	RF-0235-001-PPP	0.1421	0.000181486
Haloxyfop-Ethoxyethylester	RF-0235-003-PPP	0.249396	0
Haloxyfop-Methyl	RF-0235-002-PPP	0.305818	6.88633e-05
Haloxyfop-P	RF-0235-006-PPP	0.117595	0.000130645
Haloxyfop-P-methyl	RF-0235-007-PPP	0.150634	0
Haloxyfop-R and conjugates	RF-0235-005-PPP	0.196751	0
HBCD alpha isomer	RF-00000078-ORG	9.44912e-05	2.18812e-05
HBCD beta isomer	RF-00000079-ORG	4.68041e-05	1.59252e-06
HBCD gamma isomer	RF-00000080-ORG	8.84289e-05	9.55322e-06
HCH, delta-	RF-0736-001-PPP	0.256842	0
HCH-epsilon	RF-0240-004-PPP	0.0453694	0
Heptachlor	RF-0236-004-PPP	0.224587	2.43682e-06
Heptachlor (other)	RF-0236-006-PPP	0.0348289	0
Heptachlor (RD)	RF-0236-001-PPP	0.327506	9.50678e-06
Heptachlor endo-epoxide	RF-0236-007-PPP	0.14407	0
Heptachlor epoxide	RF-0236-005-PPP	0.29485	1.41863e-06
Heptachlor exo-epoxide	RF-0236-008-PPP	0.116224	0
Heptenophos	RF-0737-001-PPP	0.330538	0
Hexachlorobenzene	RF-0237-001-PPP	0.178102	0.000336194
Hexachlorobutadiene	RF-1033-001-PPP	0.0659366	0
Hexachlorocyclohexane (alpha-isomer)	RF-0238-001-PPP	0.193163	1.33642e-05
Hexachlorocyclohexane (beta-isomer)	RF-0239-002-PPP	0.187798	0.000117265
Hexachlorocyclohexane (RD)	RF-0240-003-PPP	0.162153	9.95263e-06
Hexaconazole	RF-0241-001-PPP	0.155373	0.000152376
Hexaflumuron	RF-0738-001-PPP	0.14153	0
Hexazinone	RF-0739-001-PPP	0.401026	1.46894e-05
Hexythiazox	RF-0242-001-PPP	0.211946	0.000645674
HT-2 toxin	RF-00000162-TOX	0.0568038	0.00369639
Hydroxymethylfurfural	RF-00000379-ORG	2.07581e-07	2.04354e-07
Hymexazol	RF-0245-001-PPP	0.659366	0
Imazalil	RF-0246-001-PPP	1.55987	0.973062
Imazamethabenz-Methyl	RF-0742-001-PPP	0.261383	0
Imazamox	RF-0247-001-PPP	0.0833592	0
Imazapyr	RF-0744-001-PPP	0.0968842	0
Imazaquin	RF-0248-001-PPP	0.0771013	0
Imazethapyr	RF-0745-001-PPP	0.096852	0
Imazosulfuron	RF-0249-001-PPP	0.0581219	0
Imibenconazole	RF-0746-001-PPP	0.0796023	0
Imidacloprid	RF-0250-001-PPP	0.159526	0.0112999
Inabenfide	RF-0750-001-PPP	0.0692212	0
Indenol-1,2,3,c,d-pyrene	RF-00000061-ORG	0.00137338	0.00115329
Indoxacarb (sum of S and R)	RF-0251-001-PPP	0.346149	0.00248967
Inorganic Arsenic	RF-00000135-CHE	0.0277094	0.0242853
Iodosulfuron-methyl (RD)	RF-0252-001-PPP	0.123944	0
Ioxynil	RF-0253-002-PPP	0.157066	0
Ioxynil (RD)	RF-0253-001-PPP	0.0894691	0
Ioxynil octanoate	RF-0253-003-PPP	0.0388234	0
Ipconazole	RF-0254-001-PPP	0.43362	0
Iprobenfos	RF-0751-001-PPP	0.239099	4.01472e-07
Iprodione	RF-0255-001-PPP	0.671493	0.0986532
Iprovalicarb	RF-0256-001-PPP	0.157075	0.00116422
Isazofos	RF-0752-001-PPP	0.309261	0
Isobenzan	RF-0998-001-PPP	0.0771013	0
Isocarbamid	RF-0753-001-PPP	0.0620878	0
Isocarbophos	RF-0754-001-PPP	0.144444	9.51475e-06
Isodrin	RF-0755-001-PPP	0.0821772	6.97869e-07
Isofenphos	RF-0756-001-PPP	0.322172	0
Isofenphos (sum)	RF-0757-001-PPP	0.305903	0
Isofenphos-methyl	RF-0758-001-PPP	0.276376	0.00015102
Isofenphos-oxon	RF-0759-001-PPP	0.332391	0
Isomethiozin	RF-0761-001-PPP	0.0536851	0
Isonoruron	RF-1035-001-PPP	0.0581219	0
Isoprocarb	RF-0762-001-PPP	0.287378	4.59628e-06
Isopropalin	RF-0763-001-PPP	0.0536851	0
Isoprothiolane	RF-0764-001-PPP	0.183865	0.000592861
Isoproturon	RF-0257-001-PPP	0.139239	0
Isoxaben	RF-0258-001-PPP	0.144336	0
Isoxadifen-ethyl	RF-0765-001-PPP	0.0920958	0
Isoxaflutole	RF-0259-002-PPP	0.105677	0
Isoxaflutole and RPA 202248	RF-0259-001-PPP	0.138251	0
Isoxathion	RF-0766-001-PPP	0.471738	0
Ivermectin	RF-0767-001-PPP	7.96405e-05	7.96405e-05
Jasmolin I	RF-0374-004-PPP	0.257003	0
Jasmolin II	RF-0374-005-PPP	0.0884814	0
Jodfenphos	RF-0768-001-PPP	0.305096	0
Kresoxim-methyl	RF-0260-001-PPP	0.208876	0.00253063
Lactofen	RF-0774-001-PPP	0.354935	0
Lambda-Cyhalothrin	RF-0261-001-PPP	0.186272	0.0045084
Lambda-cyhalothrin (sum of isomers)	RF-1004-001-PPP	0.111998	0
Lead (Pb)	RF-00000174-CHE	0.508398	0.190762
Lenacil	RF-0262-001-PPP	0.170908	6.3854e-05
Leptophos	RF-0775-001-PPP	0.331044	0
Lindane (RD)	RF-0263-001-PPP	0.164975	0.000151032
Linuron	RF-0264-001-PPP	0.211242	0.0017936
Lufenuron	RF-0265-001-PPP	0.151297	0.000375302
Malaoxon	RF-0266-002-PPP	0.206861	0
Malathion	RF-0266-003-PPP	0.172402	0.00117604
Malathion (RD)	RF-0266-001-PPP	0.168501	0.00123602
Maleic hydrazide	RF-0267-001-PPP	7.48564	1.31084
Mandipropamid	RF-0268-001-PPP	0.173673	0.0071778
MCPA	RF-0271-005-PPP	0.152626	0.00231143
MCPA and MCPB (RD)	RF-0271-004-PPP	0.262848	0.0051417
MCPA, MCPB and MCPA thioethyl	RF-0271-006-PPP	0.142944	0
MCPB	RF-0271-002-PPP	0.140907	0
Mecarbam	RF-0272-001-PPP	0.189835	0
Mecoprop	RF-0273-003-PPP	0.10644	0
Mecoprop and mecoprop-p and mecoprop	RF-0273-001-PPP	0.183505	6.36874e-06
Mefenacet	RF-0776-001-PPP	0.138443	0
Mefenpyr	RF-0777-001-PPP	0.0957054	0
Mefenpyr-diethyl	RF-00000026-PAR	0.0527229	0
Mepanipyrim	RF-0274-002-PPP	0.15773	0.00162808
Mepanipyrim and its metabolite	RF-0274-001-PPP	0.172104	0.00200634
Mephosfolan	RF-0779-001-PPP	0.156035	0
Mepiquat	RF-0275-001-PPP	0.138799	0.0085203
Mepronil	RF-0780-001-PPP	0.159351	0
Meptyldinocap (RD)	RF-0276-001-PPP	0.035865	0
Merphos	RF-0781-001-PPP	0.154475	0
Mesosulfuron-methyl	RF-0278-003-PPP	0.0452397	0
Mesosulfuron-methyl (other)	RF-0278-001-PPP	0.0581219	0
Mesotrione (RD)	RF-0279-001-PPP	0.0770934	0
Metaflumizone (RD)	RF-0280-001-PPP	0.15171	0.000444315
Metalaxyl	RF-0281-002-PPP	0.366763	0.00486762
Metalaxyl and metalaxyl-M (RD)	RF-0281-001-PPP	0.195484	0.00408185
Metalaxyl-M	RF-0281-003-PPP	0.392033	0
Metaldehyde	RF-0282-001-PPP	0.105754	0
Metamitron	RF-0284-001-PPP	0.21957	5.18856e-05
Metazachlor	RF-0285-001-PPP	0.243428	0
Metconazole	RF-0286-001-PPP	0.147206	2.27182e-05
Methabenzthiazuron	RF-0287-001-PPP	0.191805	2.99636e-06
Methacrifos	RF-0288-001-PPP	0.286477	0
Methamidophos	RF-0289-001-PPP	0.231557	0.000165421
Methidathion	RF-0290-001-PPP	0.192633	0.0040057
Methiocarb	RF-0291-002-PPP	0.186837	0.00189353
Methiocarb (RD)	RF-0291-001-PPP	0.2393	0.00254599
Methiocarb-Sulfon	RF-0291-004-PPP	0.176009	1.15948e-05
Methiocarb-Sulfoxid	RF-0291-003-PPP	0.168364	0.000891122
Metholachlor	RF-0292-002-PPP	0.191848	0
Metholachlor and metholachlor-S	RF-0292-001-PPP	0.227736	7.32185e-06
Metholachlor-S	RF-0292-003-PPP	0.277399	0
Methomyl	RF-0293-003-PPP	0.584375	0.00279825
Methomyl and Thiodicarb (RD)	RF-0293-001-PPP	0.549495	0.00225487
Methomyl-Oxime	RF-0784-001-PPP	0.0818016	0
Methoprene	RF-0294-001-PPP	0.655647	0
Methoprotryne	RF-0786-001-PPP	0.522703	0
Methoxychlor	RF-0295-001-PPP	0.262379	8.61536e-07
Methoxyfenozide	RF-0296-001-PPP	0.149701	0.0044246
Metobromuron	RF-0791-001-PPP	0.150881	7.60235e-07
Metolcarb	RF-0792-001-PPP	0.295243	0
Metosulam	RF-0298-001-PPP	0.0957563	0
Metoxuron	RF-0794-001-PPP	0.154765	0
Metrafenone	RF-0299-001-PPP	0.176072	0.000621831
Metribuzin	RF-0300-001-PPP	0.272392	2.76783e-05
Metsulfuron-methyl	RF-0301-001-PPP	0.15133	0
Mevinphos (RD)	RF-0302-001-PPP	0.200354	0
Mirex	RF-0797-001-PPP	0.259874	0
Molinate	RF-0304-001-PPP	0.220991	0
Monalide	RF-0798-001-PPP	0.294219	0
Monocrotophos	RF-0305-001-PPP	0.210898	9.35248e-05
Monolinuron	RF-0306-001-PPP	0.262813	0
Monuron	RF-0307-001-PPP	0.143898	0
Myclobutanil	RF-0308-001-PPP	0.198818	0.00464991
N,N-Diethyl-m-toluamid	RF-0616-001-PPP	0.138866	7.24555e-05
N-2,4-Dimethylphenyl-N-methylformamidine	RF-0024-004-PPP	0.193835	0
Naled	RF-0800-001-PPP	0.194423	0
Napropamide	RF-0309-001-PPP	0.194683	1.50864e-06
Naptalam	RF-0804-001-PPP	0.0842828	0
Neburon	RF-0805-001-PPP	0.077008	0
Nickel (Ni)	RF-00000182-CHE	0.0102716	0.0109963
Nicosulfuron	RF-0310-001-PPP	0.118497	0
Nicotine	RF-0809-001-PPP	0.00264431	3.23638e-05
Nitenpyram	RF-0810-001-PPP	0.162906	0
Nithiazine	RF-0811-001-PPP	0.077483	0
Nitralin	RF-0812-001-PPP	0.102935	0
Nitrapyrin	RF-0813-001-PPP	0.077008	0
Nitrate	RF-00000085-CHE	814.007	706.844
Nitrites	RF-00000087-CHE	0.268127	0
Nitrofen	RF-0311-001-PPP	0.181737	0
Nitrothal-Isopropyl	RF-0815-001-PPP	0.263523	0
Nonachlor-Trans	RF-0999-001-PPP	0.00390807	8.72284e-05
Norflurazon	RF-0312-001-PPP	0.269586	0
Novaluron	RF-0313-001-PPP	0.0876624	0.000241379
Noviflumuron	RF-0818-001-PPP	0.0620878	0
Nuarimol	RF-0819-001-PPP	0.234865	0
o,p' Dicofol	RF-0130-003-PPP	0.290147	0
o,p-DDD	RF-0119-005-PPP	0.225445	0
o,p-DDE	RF-0119-007-PPP	0.147509	0.000131064
o,p-DDT	RF-0119-003-PPP	0.192632	1.59568e-05
OCDD	RF-00000346-ORG	7.42634e-05	6.4661e-07
OCDF	RF-00000339-ORG	7.0693e-06	1.4669e-07
Ochratoxin A	RF-00000148-TOX	1.79725	0.00604705
Ofurace	RF-0821-001-PPP	0.313272	0
Omethoate	RF-0139-002-PPP	0.235696	0.00208147
Orbencarb	RF-0822-001-PPP	0.339645	0
Oryzalin	RF-0316-001-PPP	0.150504	0
Oxadiargyl	RF-0317-001-PPP	0.323368	0
Oxadiazon	RF-0318-001-PPP	0.178545	3.90294e-07
Oxadixyl	RF-0319-001-PPP	0.190117	3.92482e-05
Oxamyl	RF-0320-001-PPP	0.156217	0.000414191
Oxamyl-Oxime	RF-0824-001-PPP	0.133305	0.000400397
Oxasulfuron	RF-0321-001-PPP	0.0387307	0
Oxycarboxin	RF-0322-001-PPP	0.310276	0
Oxychlordane	RF-0827-001-PPP	0.16478	3.78213e-06
Oxydemeton-methyl	RF-0323-004-PPP	0.256275	0
Oxydemeton-methyl (RD)	RF-0323-001-PPP	0.227052	0
Oxyfluorfen	RF-0324-001-PPP	0.190299	0.000299224
p,p' Dicofol	RF-0130-002-PPP	0.247501	0.000113001
p,p-DDD	RF-0119-004-PPP	0.213694	0.000161813
p,p-DDE	RF-0119-002-PPP	0.261712	0.00163592
p,p-DDT	RF-0119-006-PPP	0.312157	0.000127183
Paclobutrazol	RF-0325-001-PPP	0.16428	4.54876e-05
Paraoxon	RF-0828-001-PPP	0.213709	0
Paraoxon-Methyl	RF-0328-002-PPP	0.206451	0
Parathion	RF-0327-001-PPP	0.257264	0
Parathion-methyl	RF-0328-003-PPP	0.259361	3.21377e-08
Parathion-methyl (RD)	RF-0328-001-PPP	0.229986	2.50659e-08
Parlar No 26	RF-0059-004-PPP	0.00645783	0
Parlar No 50	RF-0059-006-PPP	0.00645783	0
Parlar No 62	RF-0059-005-PPP	0.00645783	0
Patulin	RF-00000157-TOX	0.0110103	0.00357312
PCB-101	RF-00000134-ORG	0.121559	0.0381329
PCB-105	RF-00000117-ORG	0.106876	0.000107441
PCB-114	RF-00000118-ORG	0.0335433	3.50319e-06
PCB-118	RF-00000119-ORG	0.383855	0.000378807
PCB-123	RF-00000120-ORG	0.127776	1.31147e-05
PCB-126	RF-00000126-ORG	2.27028e-06	2.15388e-06
PCB-138	RF-00000169-ORG	0.0755261	0.0480811
PCB-153	RF-00000186-ORG	0.0656159	0.0430138
PCB-156	RF-00000121-ORG	0.0225482	5.71079e-05
PCB-157	RF-00000122-ORG	0.0138569	9.89605e-06
PCB-167	RF-00000123-ORG	0.169545	2.18026e-05
PCB-169	RF-00000127-ORG	7.23517e-07	4.86296e-07
PCB-170	RF-00000201-ORG	0.00400629	8.579e-05
PCB-180	RF-00000212-ORG	0.0345263	0.026056
PCB-189	RF-00000124-ORG	0.0271526	4.05106e-06
PCB-28	RF-00000251-ORG	1.18326	0.0488992
PCB-52	RF-00000278-ORG	13.9846	0.0980082
PCB-77	RF-00000128-ORG	8.93614e-05	2.95038e-06
PCB-81	RF-00000129-ORG	6.16817e-07	2.93212e-07
Pebulate	RF-0835-001-PPP	0.101452	0
Penconazole	RF-0329-001-PPP	0.16653	0.00159636
Pencycuron	RF-0330-001-PPP	0.1607	0.00281155
Pendimethalin	RF-0331-001-PPP	0.362658	0.000143788
Penfluron	RF-0836-001-PPP	0.0620878	0
Penoxsulam	RF-0332-001-PPP	0.0581219	0
Pentachloroaniline	RF-0383-003-PPP	0.192074	2.64181e-05
Pentachloroanisole	RF-0837-001-PPP	0.172739	0
Pentachlorobenzene	RF-0838-001-PPP	0.330312	0
Pentachloromethylthiobenzene	RF-1038-001-PPP	0.144147	0
Pentachlorophenol	RF-0839-001-PPP	0.568612	0
Pentanochlor	RF-0840-001-PPP	3.43277	0
Perchlorate	RF-00001336-PAR	0.00723893	0
Perfluorodecanoic acid	RF-00000361-ORG	0.00271446	1.42949e-05
Perfluoroheptanoic acid	RF-00000358-ORG	0.00245541	0
Perfluorohexanoic acid	RF-00000357-ORG	0.00229421	1.70297e-06
Perfluorononanoic acid	RF-00000360-ORG	0.00243448	1.0063e-06
Perfluorooctane sulfonate	RF-00000354-ORG	0.00260329	2.68464e-05
Perfluorooctanesulfonamide	RF-00000461-ORG	0.00653339	0
Perfluorooctanoic acid	RF-00000359-ORG	0.00282534	3.92935e-06
Perfluoropentanoic acid	RF-00000401-ORG	0.00160554	0
Perfluoroundecanoic acid	RF-00000362-ORG	0.00273472	0
Permethrin (RD)	RF-0842-001-PPP	0.3455	0.000790528
Perylene	RF-00000069-ORG	0.000703841	0.000340021
Pethoxamid	RF-0333-001-PPP	3.52164	0
Phenanthrene	RF-00000063-ORG	0.0162063	0.016185
Phenkapton	RF-0844-001-PPP	0.131819	0
Phenmedipham	RF-0334-001-PPP	0.177743	0.00017301
Phenothrin	RF-0335-001-PPP	0.248494	0
Phenthoate	RF-0846-001-PPP	0.183328	8.00387e-06
Phorate	RF-0336-003-PPP	0.294327	0
Phorate (RD)	RF-0336-001-PPP	0.302523	2.01071e-06
Phorate-O-analogue	RF-0336-005-PPP	0.380411	4.17642e-08
Phorate-oxonsulfone	RF-0336-006-PPP	0.00482446	1.61355e-07
Phorate-Sulfon	RF-0336-002-PPP	0.279822	2.8704e-06
Phorate-Sulfoxid	RF-0336-004-PPP	0.243175	0
Phosalone	RF-0337-001-PPP	0.200528	0.000116112
Phosfolan	RF-1017-001-PPP	0.100539	0
Phosmet	RF-0338-002-PPP	0.211115	0.00172914
Phosmet (RD)	RF-0338-001-PPP	0.314312	0.00228658
Phosmet oxon	RF-0338-003-PPP	0.303134	0
Phosphamidon	RF-0339-001-PPP	0.191917	9.30686e-07
Phoxim	RF-0342-001-PPP	0.164732	0
Phthalimide	RF-0991-001-PPP	0.193449	0
Picloram	RF-0343-001-PPP	0.370991	0
Picolinafen	RF-0344-001-PPP	0.168209	0
Picoxystrobin	RF-0345-001-PPP	0.160711	5.30574e-07
Pinoxaden	RF-0346-001-PPP	0.0985131	0
Piperonyl Butoxide	RF-0848-001-PPP	0.329198	0.140206
Piperophos	RF-0849-001-PPP	0.0536851	0
Pirimicarb	RF-0347-002-PPP	0.193383	0.00380468
Pirimicarb (RD)	RF-0347-001-PPP	0.166798	0.00641306
Pirimiphos-Ethyl	RF-0851-001-PPP	0.20189	0
Pirimiphos-methyl	RF-0348-001-PPP	0.456563	0.207576
Polycyclic aromatic hydrocarbons	RF-00000040-ORG	0.00884644	0.00527381
Prallethrin	RF-0853-001-PPP	0.354935	0
Pretilachlor	RF-0854-001-PPP	0.077024	0
Primisulfuron	RF-0855-001-PPP	0.103523	0
Primisulfuron-Methyl	RF-0856-001-PPP	0.0536851	0
Prochloraz	RF-0349-002-PPP	0.243259	0.0378202
Prochloraz (RD)	RF-0349-001-PPP	0.283222	0.049414
Procymidone	RF-0350-001-PPP	0.536208	0.00051177
Profenofos	RF-0351-001-PPP	0.20156	0.000890977
Profluralin	RF-0858-001-PPP	0.104167	0
Profoxydim	RF-0859-001-PPP	0.193306	0
Prohexadione (RD)	RF-0352-001-PPP	1.29001	0
Promecarb	RF-0860-001-PPP	0.197837	0.00700966
Prometon	RF-0861-001-PPP	0.156722	0
Prometryn	RF-0862-001-PPP	0.194726	1.99173e-06
Propachlor	RF-0353-002-PPP	0.419509	0
Propachlor (RD)	RF-0353-001-PPP	0.25385	0
Propamocarb	RF-0354-002-PPP	0.373544	0.387682
Propamocarb (RD)	RF-0354-001-PPP	0.248394	0.0464596
Propamocarb hydrochloride	RF-0354-003-PPP	0.0021828	0
Propanil	RF-0355-001-PPP	0.231509	8.42462e-06
Propaphos	RF-0863-001-PPP	0.34816	0
Propaquizafop	RF-0356-001-PPP	0.113862	0
Propargite	RF-0357-001-PPP	0.31643	0.0115546
Propazine	RF-0864-001-PPP	0.235047	0
Propetamphos	RF-0866-001-PPP	0.289775	0
Propham	RF-0867-001-PPP	0.495012	1.45815e-05
Propiconazole	RF-0358-001-PPP	0.280296	0.00513524
Propoxur	RF-0361-001-PPP	0.191655	6.21835e-05
Propoxycarbazone (RD)	RF-0362-001-PPP	0.257581	0
Propoxycarbazone sodium	RF-0362-002-PPP	0.0260328	0
Propyzamide	RF-0364-001-PPP	0.162793	0.000287849
Propyzamide (sum all metabolites)	RF-0364-002-PPP	0.219391	0
Proquinazid	RF-0365-001-PPP	0.127915	0.000169102
Prosulfocarb	RF-0366-001-PPP	0.156381	0.00069821
Prosulfuron	RF-0367-001-PPP	0.0957616	0
Prothioconazole	RF-0368-001-PPP	0.925865	1.2794e-05
Prothioconazole (RD)	RF-0868-001-PPP	0.274829	4.86469e-05
Prothioconazole-desthio	RF-00000029-PAR	0.0259831	0.000601295
Prothioconazole-desthio and its glucuronide conjugate	RF-1074-001-PPP	0.174338	0
Prothiofos	RF-0869-001-PPP	0.19018	3.04786e-05
Prothoate	RF-0870-001-PPP	0.348695	0
Pymetrozine	RF-0369-001-PPP	0.436536	0.00181237
Pyracarbolid	RF-1019-001-PPP	0.354935	0
Pyraclofos	RF-0872-001-PPP	0.343756	0
Pyraclostrobin	RF-0370-001-PPP	0.18218	0.0157468
Pyraflufen-ethyl	RF-0371-001-PPP	0.100629	0
Pyrazophos	RF-0373-001-PPP	0.211821	1.69101e-06
Pyrene	RF-00000064-ORG	0.00746599	0.00930162
Pyrethrin I	RF-0374-002-PPP	0.0884814	0
Pyrethrin II	RF-0374-003-PPP	0.0884814	0
Pyrethrins	RF-0374-001-PPP	2.01042	0.000117283
Pyridaben	RF-0375-001-PPP	0.176293	0.000969212
Pyridalyl	RF-0876-001-PPP	0.0773338	0.000341035
Pyridaphenthion	RF-0877-001-PPP	0.186831	0
Pyridate	RF-0376-002-PPP	0.122509	0
Pyridate (RD)	RF-0376-001-PPP	0.351775	0
Pyrifenox	RF-0878-001-PPP	0.159264	0
Pyrimethanil	RF-0377-001-PPP	0.384042	0.120357
Pyrimidifen	RF-0880-001-PPP	0.1733	0.00010732
Pyriproxyfen	RF-0378-001-PPP	0.174819	0.00284794
Pyroquilon	RF-0379-001-PPP	0.557126	0
Quinalphos	RF-0380-001-PPP	0.201022	0
Quinclorac	RF-0885-001-PPP	0.119195	0
Quinmerac	RF-0381-001-PPP	0.0742848	0
Quinoclamine	RF-0886-001-PPP	0.106372	0
Quinoxyfen	RF-0382-001-PPP	0.153294	0.00138319
Quintozene	RF-0383-002-PPP	0.244527	5.44783e-06
Quintozene (RD)	RF-0383-001-PPP	0.257956	4.58772e-05
Quizalofop	RF-0384-004-PPP	0.0995742	0
Quizalofop (including Quizalfop-P)	RF-0384-003-PPP	0.346489	0.000385744
Quizalofop-Ethyl	RF-0887-001-PPP	0.187062	5.59617e-06
Quizalofop-P	RF-0384-002-PPP	0.10134	0
Quizalofop-P-ethyl	RF-0887-002-PPP	0.0345429	0
Rabenzazole	RF-0888-001-PPP	0.0620878	0
Resmethrin (RD)	RF-0385-001-PPP	0.783796	0
Rimsulfuron	RF-0386-001-PPP	0.118571	2.11285e-06
Rotenone	RF-0387-001-PPP	0.145089	0
S421	RF-0889-001-PPP	0.329683	0
Schradan	RF-0890-001-PPP	0.0620878	0
Sebuthylazine	RF-0891-001-PPP	0.0536851	0
Secbumeton	RF-0893-001-PPP	0.151576	0
Selenium (Se)	RF-00000184-CHE	0.00441574	0.00441429
Sethoxydim	RF-0096-003-PPP	0.357506	0
Siduron	RF-0894-001-PPP	0.0352792	0
Silafluofen	RF-0895-001-PPP	0.139136	0
Silthiofam	RF-0389-001-PPP	0.161456	0
Simazine	RF-0390-001-PPP	0.242145	0
Simetryn	RF-0898-001-PPP	0.154579	0
Spinetoram (XDE-175)	RF-0392-001-PPP	0.0794007	2.07644e-05
Spinosad (RD)	RF-0393-001-PPP	0.155334	0.00772542
Spinosyn A	RF-0393-002-PPP	0.123673	0.00881251
Spinosyn D	RF-0393-003-PPP	0.129735	0.0067357
Spirodiclofen	RF-0394-001-PPP	0.288462	0.00102101
Spiromesifen	RF-0395-001-PPP	0.144319	0.00240036
Spirotetramat and its 4 metabolites (RD)	RF-0396-001-PPP	0.141708	0.000720703
Spiroxamine	RF-0397-001-PPP	0.17288	0.0016074
Spiroxamine carboxylic acid	RF-1006-001-PPP	0.13309	0
Sulcotrione	RF-0398-001-PPP	0.128848	0
Sulfentrazone	RF-0901-001-PPP	0.135314	0
Sulfometuron-Methyl	RF-0902-001-PPP	0.0596217	0
Sulfosulfuron	RF-0399-001-PPP	0.0987	0
Sulfotep	RF-0903-001-PPP	0.225409	0
Sulphur	RF-0401-001-PPP	1.43032	0
Sulprofos	RF-0905-001-PPP	0.288697	0
Sum of 6 PCB indicators	RF-00000460-ORG	0.0017788	0.00148464
Sum T-2 and HT-2	RF-00000320-TOX	0.1136	0.000503204
T-2 toxin	RF-00000161-TOX	0.0462336	0.00101626
T-2/HT-2 toxins	RF-00000432-TOX	0.015853	0.00574226
tau-Fluvalinate	RF-0402-001-PPP	0.180787	0.000228081
TCMTB	RF-0906-001-PPP	0.172924	0
Tebuconazole	RF-0403-001-PPP	0.176575	0.010649
Tebufenozide	RF-0404-001-PPP	0.287502	0.00152681
Tebufenpyrad	RF-0405-001-PPP	0.221032	0.00149279
Tebupirimphos	RF-0907-001-PPP	0.34816	0
Tebutam	RF-0908-001-PPP	0.0782745	0
Tecnazene	RF-0406-001-PPP	0.235637	0
Teflubenzuron	RF-0407-001-PPP	0.285142	0.000430697
Tefluthrin	RF-0408-001-PPP	0.181761	0.000312533
Temephos	RF-0911-001-PPP	0.0975135	0
TEPP	RF-0410-001-PPP	0.100828	0
Tepraloxydim	RF-0411-001-PPP	0.142051	1.79996e-06
TEQ Dioxin-like PCBs LB	RF-00000463-ORG	1.68514e-07	1.63438e-07
TEQ Dioxin-like PCBs MB	RF-00000464-ORG	1.65082e-07	1.619e-07
TEQ Dioxin-like PCBs UB	RF-00000465-ORG	1.95042e-07	1.85606e-07
TEQ dioxins (PCDD and PCDF) LB	RF-00000381-ORG	8.29595e-08	6.82951e-08
TEQ dioxins (PCDD and PCDF) UB	RF-00000382-ORG	1.1221e-07	1.00673e-07
TEQ dioxins and dioxin-like PCBs LB	RF-00000383-ORG	1.49349e-07	1.4361e-07
TEQ dioxins and dioxin-like PCBs UB	RF-00000395-ORG	2.95908e-07	2.77401e-07
Terbacil	RF-0912-001-PPP	0.300828	0
Terbucarb	RF-0913-001-PPP	0.0536851	0
Terbufos	RF-0412-002-PPP	0.230313	0
Terbufos and its sulfoxide and sulfone	RF-0412-001-PPP	0.0955594	0
Terbufos Sulfone	RF-0412-003-PPP	0.104475	0
Terbufos Sulfoxide	RF-0412-004-PPP	0.103292	0
Terbumeton	RF-0916-001-PPP	0.285245	0
Terbuthylazine	RF-0413-001-PPP	0.200391	9.07703e-05
Terbutryn	RF-0919-001-PPP	0.201711	0
Tetrabromobisphenol-A	RF-00000075-ORG	0.000116537	2.45013e-06
Tetrachlorvinphos	RF-0920-001-PPP	0.284181	0
Tetraconazole	RF-0414-001-PPP	0.19053	0.000613477
Tetradifon	RF-0415-001-PPP	0.190039	1.93414e-05
Tetrahydrophthalimide	RF-0921-001-PPP	0.0659366	0
Tetramethrin	RF-0922-001-PPP	0.335708	0.000759063
Tetrasul	RF-0923-001-PPP	0.166813	0
Thenylchlor	RF-0924-001-PPP	0.0620878	0
Thiabendazole	RF-0416-001-PPP	0.632671	0.35054
Thiabendazole and 5-hydroxythiabendazole	RF-0416-002-PPP	0.234159	0
Thiabendazole, 5-Hydroxy-	RF-0926-001-PPP	0.053971	0.000571639
Thiacloprid	RF-0417-001-PPP	0.154911	0.0103174
Thiametoxam	RF-0418-001-PPP	0.16136	0.00206899
Thiametoxam (RD)	RF-0418-002-PPP	0.167901	0.00266524
Thiazafluron	RF-0927-001-PPP	0.0387307	0
Thiazopyr	RF-0928-001-PPP	0.0620878	0
Thidiazuron	RF-0929-001-PPP	0.0767047	0
Thifensulfuron-methyl	RF-0419-001-PPP	0.262321	0
Thiobencarb	RF-0420-001-PPP	0.18873	0
Thiocyclam	RF-0932-001-PPP	0.342533	0
Tin (Sn) (Total)	RF-00000193-CHE	0.0683895	0
Total Arsenic	RF-00000129-CHE	1.04059	0.315613
Total mercury	RF-00000170-CHE	0.309888	0.0280103
Total zinc	RF-00000206-CHE	0.515517	0.486082
trans-Chlordane	RF-0075-003-PPP	0.146736	8.62008e-05
trans-Heptachlorepoxide	RF-0236-003-PPP	0.198076	0
Trifloxystrobin and its metabolite CGA 321113	RF-00000032-PAR	8.23565e-05	0
WHO-PCB-TEQ	RF-00000470-ORG	1.86366e-07	1.75762e-07
WHO-PCDD/F-PCB-TEQ	RF-00000471-ORG	3.45262e-07	3.30817e-07
WHO-PCDD/F-TEQ	RF-00000472-ORG	1.60275e-07	1.55179e-07
Zearalenol	RF-00000171-TOX	0.0161544	7.34374e-05
Zearalenone	RF-00000170-TOX	0.0686215	0.00229762
Zink (Zn)	RF-00000205-CHE	0.528752	0.209949
